# Supplementary material for: Multi-resolution tone mapping for high dynamic range medical ultrasound images
Source: PLoS One. 2026 Jan 20;21(1):e0340777. doi: 10.1371/journal.pone.0340777 (PMC12818761; doi:10.1371/journal.pone.0340777)
Supplement: S1 File — (XLSX) [file pone.0340777.s002.xlsx]

## Sheet: EPI
	Ref	Our	Chiu	Ashikhmin	YPTumblin	Bruce	Tumblin	Pattanaik	Reinhard	Drago	Krawczyk	Kim	Madmad	Durand	Mertens	Khan18	Liang	Khan20	Gestational age
563	0.19	0.22	0.91	0.74	0.31	0.32	0.61	0	0	0.07	0	0.19	0.64	0.26	0.33	0.05	0.16	0.03	146 days
564	0.22	0.24	0.94	0.73	0.37	0.43	0.56	0	0.01	0.05	0	0.16	0.73	0.27	0.32	0.07	0.17	0.03	146 days
573	0.2	0.26	0.81	0.74	0.21	0.11	0.68	0	0.01	0.1	0	0.27	0.57	0.29	0.35	0.06	0.2	0.05	146 days
593	0.23	0.26	0.9	0.73	0.18	0.1	0.59	0	0.01	0.12	0.07	0.31	0.64	0.31	0.36	0.08	0.22	0.07	146 days
598	0.23	0.27	0.93	0.75	0.32	0.11	0.55	0	0	0.08	0	0.22	0.68	0.3	0.36	0.05	0.2	0.03	143 days
604	0.22	0.24	0.86	0.75	0.3	0.18	0.65	0	0	0.08	0	0.25	0.57	0.29	0.36	0.07	0.18	0.05	143 days
622	0.3	0.31	0.82	0.76	0.24	0.14	0.65	0	0.01	0.14	0	0.39	0.58	0.38	0.36	0.14	0.28	0.11	146 days
626	0.24	0.25	0.85	0.75	0.11	0.24	0.68	0	0	0.08	0.02	0.26	0.53	0.31	0.43	0.07	0.19	0.04	146 days
636	0.24	0.27	0.95	0.76	0.44	0.63	0.55	0	0	0.11	0	0.22	0.74	0.31	0.37	0.07	0.2	0.04	142 days
643	0.34	0.31	0.8	0.75	0.19	0.22	0.6	0.01	0	0.13	0.01	0.36	0.61	0.37	0.38	0.13	0.28	0.1	142 days
658	0.3	0.3	0.72	0.76	0.06	0.13	0.66	0	0	0.13	0.01	0.34	0.65	0.36	0.44	0.14	0.26	0.11	147 days
677	0.23	0.29	0.74	0.75	0.17	0.11	0.73	0	0	0.07	0	0.27	0.55	0.32	0.42	0.06	0.23	0.02	147 days
685	0.26	0.27	0.92	0.76	0.42	0.28	0.63	0	0.01	0.11	0	0.21	0.73	0.33	0.39	0.06	0.21	0.04	145 days
692	0.4	0.36	0.8	0.78	0.04	0.33	0.62	0	0	0.18	0	0.43	0.75	0.43	0.49	0.16	0.34	0.11	145 days
698	0.29	0.32	0.86	0.76	0.07	0.2	0.59	0	0	0.15	0	0.36	0.6	0.36	0.41	0.15	0.28	0.11	142 days
705	0.18	0.23	0.82	0.71	0.31	0.13	0.67	0	0	0.08	0	0.2	0.6	0.26	0.32	0.05	0.18	0.03	142 days
717	0.27	0.3	0.85	0.74	0.29	0.27	0.67	0	0.01	0.13	0	0.32	0.61	0.34	0.4	0.11	0.24	0.08	166 days
724	0.22	0.26	0.95	0.74	0.4	0.21	0.54	0	0	0.07	0	0.15	0.67	0.29	0.37	0.06	0.15	0.04	166 days
734	0.15	0.2	0.9	0.71	0.36	0.09	0.55	0	0	0.04	0	0.09	0.64	0.22	0.28	0.04	0.11	0.01	150 days
743	0.21	0.28	0.8	0.75	0.43	0.51	0.59	0	0	0.06	0	0.16	0.72	0.32	0.38	0.03	0.16	0.01	150 days
mean + 95%CI	0.25 ± 0.03	0.27 ± 0.02	0.86 ± 0.03	0.75 ± 0.01	0.26 ± 0.06	0.24 ± 0.07	0.62 ± 0.03	0 ± 0	0 ± 0	0.1 ± 0.02	0.01 ± 0.01	0.26 ± 0.04	0.64 ± 0.03	0.32 ± 0.02	0.38 ± 0.02	0.08 ± 0.02	0.21 ± 0.03	0.06 ± 0.02

## Sheet: entropy
PatientID	Image number	View	Cine	Ref	Our	Chiu	TumblinTurk	Pattanaik	Reinhard	Ashikhmin	Durand	Drago	YeePattanaik	Krawczyk	Mertens	Kim	Bruce	Khan18	Liang	Madmad	Khan20	Gestational age
HDR062	563	coronal	1	6.8237	7.2742	5.9444	3.8984	7.2009	6.6466	7.4197	6.9341	6.8804	6.7888	4.2753	6.9995	6.0013	7.302	7.8361	7.1652	1.1891	7.8674	146 days
HDR062	564	axial	11	6.4607	6.8743	5.8833	3.8831	7.1738	6.4431	7.3215	6.6999	6.7436	6.7914	4.1044	7.0556	5.8541	7.3462	7.8185	7.1777	0.6821	7.8469	146 days
HDR063	573	coronal	13	7.259	7.4525	6.0206	4.0647	6.9984	6.6606	7.4956	6.8589	6.9166	6.8323	4.2242	7.0918	6.101	7.5545	7.9117	7.5502	7.5502	7.9521	146 days
HDR063	593	coronal	71	7.3653	7.3881	6.0142	4.1129	7.1182	6.6069	7.546	6.8476	6.8968	6.927	4.018	7.1749	6.0799	7.4145	7.936	7.6635	0.9961	7.9807	146 days
HDR064	598	axial	1	7.0271	7.2375	5.8897	3.786	7.1292	6.5045	7.4231	6.788	6.8059	6.8318	3.9589	7.1498	6.0652	7.3003	7.8931	7.1819	0.8487	7.9356	143 days
HDR064	604	axial	39	6.7639	7.0984	5.9836	3.7273	7.1239	6.4614	7.4096	6.8187	6.8036	6.738	4.0277	7.1086	5.9875	7.3558	7.8222	7.182	0.9294	7.8711	143 days
HDR065	622	axial	24	6.9568	7.3112	6.02	3.7001	6.9948	6.4972	7.399	6.936	6.8405	6.7468	4.0954	7.0849	6.113	7.3896	7.8343	7.1893	1.0709	7.886	146 days
HDR065	626	axial	1	6.8055	7.0505	6.0654	3.9258	7.1455	6.6598	7.4937	6.8643	6.987	6.6922	4.5202	7.159	6.146	7.5563	7.8141	7.1647	0.9668	7.8571	146 days
HDR066	636	axial	14	6.9382	7.3082	5.8796	4.3347	7.36	6.7724	7.5266	6.7629	6.9923	6.8654	4.3772	7.1916	6.0776	7.3813	7.8933	7.1806	0.7568	7.9457	142 days
HDR066	643	axial	51	6.4794	7.0424	5.9819	3.9174	7.1893	6.718	7.4723	6.8095	7.028	6.5738	4.5565	7.0321	6.2575	7.3872	7.7355	7.1778	0.9656	7.7827	142 days
HDR067	658	coronal	70	6.6364	7.0535	5.9627	3.6718	7.1357	6.3921	7.3402	6.8156	6.6259	6.7685	4.0059	7.0033	5.9483	7.2274	7.8313	7.1975	0.9469	7.8779	147 days
HDR067	677	coronal	1	6.9436	7.2195	6.0697	4.039	7.3146	6.4895	7.4311	6.8062	6.8566	6.7722	4.4847	7.0949	5.7785	7.4394	7.8843	7.1329	0.8776	7.9271	147 days
HDR068	685	coronal	16	6.8054	7.2262	5.9831	4.3627	7.4808	6.7583	7.4529	6.6814	6.9639	6.8613	4.4619	7.1299	6.0315	7.5011	7.8877	7.549	0.7126	7.9386	145 days
HDR068	692	coronal	1	6.3206	7.2691	5.9497	4.1665	7.3989	6.8217	7.4614	6.7308	7.038	6.6595	4.3426	7.1301	6.191	7.3877	7.7732	7.1416	0.9174	7.8197	145 days
HDR069	698	coronal	8	7.0069	7.4582	6.0048	3.8345	7.1216	6.4631	7.4201	6.8397	6.8267	6.8079	4.2784	7.1164	6.027	7.3956	7.869	7.1695	1.0058	7.8965	142 days
HDR069	705	coronal	64	7.1884	7.4065	5.9621	3.7871	7.0371	6.4765	7.4775	6.8421	6.8167	6.8011	4.0687	7.1442	6.0035	7.3783	7.8943	7.1803	0.8478	7.9325	142 days
HDR070	717	axial	45	6.9114	7.1326	5.9644	3.9964	7.2513	6.4705	7.4266	6.8698	6.854	6.8149	4.2885	7.2054	5.9325	7.4282	7.881	7.1735	0.967	7.914	166 days
HDR070	724	axial	62	6.5891	7.286	5.9671	3.7612	7.1428	6.4685	7.3587	6.7614	6.7877	6.7093	4.0726	7.097	6.0333	7.4675	7.8156	7.2008	0.7492	7.8526	166 days
HDR071	734	axial	31	6.8944	7.1787	5.9784	3.5029	6.9432	6.1833	7.3856	6.7229	6.6436	6.7717	3.696	7.062	5.9649	7.323	7.8327	7.2123	0.6789	7.8786	150 days
HDR071	743	axial	59	6.7999	7.1775	6.0338	4.2876	7.3235	6.6959	7.4684	6.7006	6.9592	6.7634	4.5106	6.9994	5.9688	7.3321	7.8313	7.1498	0.6107	7.8787	150 days
		mean + 95%CI		6.85 ± 0.12	7.22 ± 0.07	5.98 ± 0.02	3.94 ± 0.11	7.18 ± 0.07	6.56 ± 0.07	7.44 ± 0.03	6.8 ± 0.03	6.86 ± 0.05	6.78 ± 0.04	4.22 ± 0.11	7.1 ± 0.03	6.03 ± 0.05	7.39 ± 0.04	7.85 ± 0.02	7.24 ± 0.07	1.21 ± 0.7	7.89 ± 0.02

## Sheet: gCNR1
PatientID	Image number	View	Cine	Ref	Our	Chiu	TumblinTurk	Pattanaik	Reinhard	Ashikhmin	Durand	Drago	YeePattanaik	Krawczyk	Mertens	Kim	Bruce	Khan18	Liang	Madmad	Khan20	Gestational age
HDR062	563	coronal	1	0.4615	0.677	0.4797	0.1014	0.9723	0.969	0.4084	0.8206	0.9446	0.8625	0.9462	0.425	0.4978	0.6151	0.7032	0.2647	1	0.7272	146 days
HDR062	564	axial	11	0.7683	0.8311	0.569	0.1801	0.9299	0.9333	0.5124	0.6814	0.9219	0.6588	0.921	0.4993	0.8538	0.4901	0.8388	0.3408	0.418	0.8542	146 days
HDR063	573	coronal	13	0.5158	0.53	0.2872	0.159	0.6402	0.6297	0.2262	0.74	0.6176	0.8648	0.6579	0.3113	0.4714	0.6601	0.5064	0.2735	0.2735	0.5127	146 days
HDR063	593	coronal	71	0.3347	0.3983	0.6987	0.5628	0.9403	0.8266	0.1898	0.9278	0.7994	0.925	0.9002	0.2728	0.1787	0.4194	0.4522	0.1333	1	0.4884	146 days
HDR064	598	axial	1	0.3794	0.4565	0.4798	0.5586	0.9702	0.9458	0.329	0.9395	0.9232	0.8969	0.9475	0.3725	0.4066	0.5279	0.5678	0.2755	1	0.6049	143 days
HDR064	604	axial	39	0.7187	0.8044	0.4329	0.2611	0.9629	0.9548	0.5616	0.7425	0.9347	0.7036	0.9482	0.6255	0.6483	0.6265	0.7931	0.3759	1	0.8094	143 days
HDR065	622	axial	24	0.5689	0.66	0.6673	0.3162	0.9817	0.9699	0.4766	0.873	0.9429	0.8537	4.0954	0.6846	0.5761	0.5697	0.6986	0.3377	1	0.736	146 days
HDR065	626	axial	1	0.5697	0.645	0.524	0.2543	0.9328	0.9437	0.1937	0.8847	0.8883	0.9294	0.919	0.1146	0.4378	0.3106	0.5869	0.3086	1	0.6133	146 days
HDR066	636	axial	14	0.577	0.7776	0.2608	0.0223	0.9673	0.9721	0.2961	0.7827	0.9543	0.3746	0.975	0.3526	0.8351	0.3722	0.8821	0.325	0.9998	0.9016	142 days
HDR066	643	axial	51	0.6705	0.69	0.7659	0.4298	0.6406	0.6526	0.1141	0.381	0.6616	0.0339	0.6862	0.1577	0.6486	0.5197	0.5815	0.1802	0.6825	0.5753	142 days
HDR067	658	coronal	70	0.6138	0.6443	0.4212	0.2035	0.9773	0.9836	0.3781	0.8007	0.9507	0.8299	0.9682	0.3262	0.6326	0.6516	0.6058	0.202	0.9996	0.6436	147 days
HDR067	677	coronal	1	0.588	0.6712	0.2143	0.2663	0.8868	0.8951	0.2452	0.4117	0.8447	0.7117	0.8878	0.1945	0.5277	0.2765	0.6164	0.2969	1	0.6397	147 days
HDR068	685	coronal	16	0.5082	0.6245	0.4378	0.4023	0.9734	0.9702	0.2317	0.9284	0.9454	0.777	0.975	0.2837	0.6025	0.614	0.7569	0.2607	1	0.7973	145 days
HDR068	692	coronal	1	0.6857	0.7977	0.1265	0.5555	0.9237	0.9285	0.5639	0.5996	0.9139	0.4198	0.9073	0.5954	0.7709	0.3636	0.8639	0.2863	0.4028	0.8616	145 days
HDR069	698	coronal	8	0.358	0.4807	0.5834	0.3253	0.8882	0.7445	0.3423	0.8732	0.7258	0.8314	0.8792	0.3284	0.3246	0.3553	0.5372	0.2831	1	0.5389	142 days
HDR069	705	coronal	64	0.5965	0.6194	0.2665	0.3582	0.9407	0.8351	0.3066	0.8693	0.8141	0.7722	0.9476	0.5968	0.3476	0.4435	0.6048	0.2264	1	0.5957	142 days
HDR070	717	axial	45	0.6142	0.7221	0.3971	0.3118	0.9681	0.9768	0.3995	0.9361	0.9526	0.8471	0.9782	0.2321	0.7167	0.7596	0.7412	0.2327	1	0.7758	166 days
HDR070	724	axial	62	0.5812	0.76	0.7109	0.2869	0.9094	0.2787	0.0881	0.14	0.2603	0.0325	0.1841	0.1344	0.2373	0.1908	0.2333	0.1872	0.2216	0.2475	166 days
HDR071	734	axial	31	0.7476	0.8337	0.0842	0.2381	0.9597	0.9651	0.3895	0.7131	0.9539	0.8763	0.953	0.2084	0.8749	0.3924	0.7397	0.3037	1	0.7654	150 days
HDR071	743	axial	59	0.5586	0.5788	0.4449	0.1096	0.745	0.7581	0.1292	0.7994	0.685	0.7181	0.7826	0.1097	0.4185	0.5521	0.603	0.2919	0.193	0.6214	150 days
		mean + 95%CI		0.57 ± 0.06	0.66 ± 0.06	0.44 ± 0.09	0.3 ± 0.07	0.91 ± 0.05	0.86 ± 0.08	0.32 ± 0.07	0.74 ± 0.1	0.83 ± 0.08	0.7 ± 0.13	1.02 ± 0.35	0.34 ± 0.08	0.55 ± 0.09	0.49 ± 0.07	0.65 ± 0.07	0.27 ± 0.03	0.81 ± 0.15	0.67 ± 0.07

## Sheet: gCNR2
PatientID	Image number	View	Cine	Ref	Our	Chiu	TumblinTurk	Pattanaik	Reinhard	Ashikhmin	Durand	Drago	YeePattanaik	Krawczyk	Mertens	Kim	Bruce	Khan18	Liang	Madmad	Khan20	Gestational age
HDR062	563	coronal	1	0.6915	0.7216	0.4162	0.2164	0.9057	0.9103	0.4748	0.806	0.871	0.7394	0.9011	0.4484	0.5475	0.4683	0.5999	0.3871	1	0.631	146 days
HDR062	564	axial	11	0.5536	0.5771	0.6323	0.2199	0.8836	0.8929	0.4134	0.7687	0.8249	0.8173	0.8953	0.4742	0.5268	0.5453	0.5664	0.3815	0.9997	0.6109	146 days
HDR063	573	coronal	13	0.442	0.48	0.2408	0.3978	0.844	0.6198	0.3051	0.8972	0.6105	0.8974	0.8428	0.4285	0.3524	0.3128	0.3669	0.141	0.141	0.404	146 days
HDR063	593	coronal	71	0.6675	0.73	0.4104	0.2089	0.9722	0.9575	0.4471	0.8006	0.9484	0.8605	0.9929	0.4416	0.6239	0.3967	0.7314	0.3402	1	0.7665	146 days
HDR064	598	axial	1	0.4667	0.475	0.309	0.6228	0.9234	0.85	0.3521	0.9521	0.8175	0.7922	0.901	0.3739	0.3302	0.3629	0.4142	0.3775	1	0.4548	143 days
HDR064	604	axial	39	0.6155	0.6436	0.213	0.4494	0.6794	0.5136	0.4337	0.782	0.501	0.7789	0.9112	0.549	0.5509	0.5563	0.6262	0.3576	0	0.6313	143 days
HDR065	622	axial	24	0.72	0.63	0.5753	0.2828	0.8813	0.8117	0.4766	0.8702	0.7543	0.8272	0.9195	0.7329	0.4249	0.4586	0.5991	0.4889	1	0.6094	146 days
HDR065	626	axial	1	0.7739	0.81	0.7147	0.5211	0.8883	0.7909	0.3595	0.8954	0.7381	0.8741	0.8979	0.6818	0.6134	0.4676	0.6705	0.6067	1	0.6703	146 days
HDR066	636	axial	14	0.5925	0.7081	0.1645	0.4034	0.8778	0.8882	0.236	0.6001	0.8549	0.3294	0.8956	0.2559	0.599	0.1938	0.6942	0.1815	1	0.7097	142 days
HDR066	643	axial	51	0.5186	0.69	0.8074	0.1064	0.812	0.8205	0.2628	0.9027	0.7825	0.6901	0.8343	0.2018	0.5764	0.1777	0.6366	0.2145	0.4146	0.6608	142 days
HDR067	658	coronal	70	0.7034	0.7441	0.2511	0.2799	0.8514	0.8562	0.5701	0.6461	0.8272	0.5971	0.8685	0.4194	0.6463	0.5658	0.6571	0.3598	0.4771	0.6677	147 days
HDR067	677	coronal	1	0.2157	0.2435	0.4539	0.4838	0.4282	0.3332	0.1091	0.4009	0.2643	0.75	0.4317	0.1332	0.4318	0.4315	0.2146	0.2041	1	0.2003	147 days
HDR068	685	coronal	16	0.6601	0.6732	0.2674	0.1311	0.7711	0.7722	0.379	0.6984	0.7457	0.5656	0.7796	0.4017	0.5694	0.2775	0.6794	0.2992	0.1973	0.6932	145 days
HDR068	692	coronal	1	0.7269	0.77	0.3659	0.1211	0.833	0.845	0.5524	0.8304	0.805	0.4605	0.8575	0.501	0.4386	0.2664	0.6947	0.3925	0.1825	0.691	145 days
HDR069	698	coronal	8	0.5164	0.5698	0.4619	0.3447	0.7677	0.5272	0.3645	0.4287	0.5371	0.7496	0.8643	0.3684	0.3015	0.8265	0.4538	0.1349	1	0.4801	142 days
HDR069	705	coronal	64	0.7577	0.7978	0.533	0.2193	0.9623	0.9074	0.499	0.8015	0.893	0.8176	0.9634	0.6777	0.3334	0.6157	0.678	0.3413	1	0.6834	142 days
HDR070	717	axial	45	0.4292	0.5647	0.1626	0.0479	0.7379	0.7051	0.2115	0.8173	0.649	0.7261	0.8033	0.1969	0.183	0.3029	0.3441	0.2955	1	0.3443	166 days
HDR070	724	axial	62	0.4402	0.48	0.489	0.4719	0.6228	0.1937	0.1725	0.5484	0.1424	0.7744	0.1319	0.2356	0.316	0.3429	0.4076	0.3999	1	0.3906	166 days
HDR071	734	axial	31	0.621	0.64	0.384	0.3986	0.9842	0.9718	0.3541	0.8618	0.9537	0.8985	0.9815	0.3243	0.5401	0.6357	0.5785	0.3472	1	0.6192	150 days
HDR071	743	axial	59	0.1254	0.23	0.7144	0.625	0.409	0.3781	0.198	0.3805	0.2527	0.9698	0.4932	0.1551	0.4548	0.521	0.1243	0.225	1	0.1346	150 days
		mean + 95%CI		0.56 ± 0.08	0.61 ± 0.08	0.43 ± 0.09	0.33 ± 0.08	0.8 ± 0.08	0.73 ± 0.11	0.36 ± 0.06	0.73 ± 0.08	0.69 ± 0.11	0.75 ± 0.07	0.81 ± 0.1	0.4 ± 0.08	0.47 ± 0.06	0.44 ± 0.08	0.54 ± 0.08	0.32 ± 0.05	0.77 ± 0.17	0.55 ± 0.08

## Sheet: gCNR3
PatientID	Image number	View	Cine	Ref	Our	Chiu	TumblinTurk	Pattanaik	Reinhard	Ashikhmin	Durand	Drago	YeePattanaik	Krawczyk	Mertens	Kim	Bruce	Khan18	Liang	Madmad	Khan20	Gestational age
HDR062	563	coronal	1	0.1922	0.21	0.248	0.1396	0.1169	0.1611	0.1799	0.1688	0.1657	0.6248	0.1284	0.1722	0.1549	0.2791	0.1765	0.1438	0.5652	0.1503	146 days
HDR062	564	axial	11	0.2757	0.2837	0.3806	0.3645	0.1615	0.3145	0.203	0.3303	0.2361	0.4368	0.0842	0.1892	0.3187	0.2691	0.2457	0.2518	0.4771	0.2299	146 days
HDR063	573	coronal	13	0.1838	0.26	0.4602	0.2803	0.3572	0.3891	0.1653	0.2291	0.3672	0.0804	0.3522	0.1745	0.3053	0.4652	0.2822	0.1957	0.1957	0.2872	146 days
HDR063	593	coronal	71	0.2126	0.2526	0.3764	0.1984	0.1853	0.2207	0.2837	0.2199	0.1938	0.7243	0.1957	0.2457	0.1865	0.2526	0.2022	0.1872	0.3799	0.2038	146 days
HDR064	598	axial	1	0.1918	0.2449	0.1077	0.188	0.1638	0.1876	0.1961	0.2188	0.1976	0.1115	0.0777	0.1861	0.2092	0.288	0.1795	0.1838	0.1315	0.193	143 days
HDR064	604	axial	39	0.1988	0.2541	0.3303	0.3406	0.1634	0.2195	0.1473	0.1899	0.2211	0.2265	0.1223	0.213	0.2418	0.2268	0.1842	0.1711	0.3941	0.1968	143 days
HDR065	622	axial	24	0.1742	0.23	0.2176	0.2488	0.1648	0.169	0.173	0.3122	0.1779	0.0339	0.0732	0.1442	0.176	0.2539	0.1968	0.196	0.1823	0.2063	146 days
HDR065	626	axial	1	0.2661	0.2776	0.2884	0.1092	0.1892	0.2111	0.1569	0.193	0.2318	0.3583	0.2611	0.2272	0.2276	0.2745	0.2072	0.1719	0.5998	0.1792	146 days
HDR066	636	axial	14	0.3275	0.35	0.2478	0.1496	0.3019	0.269	0.1252	0.3446	0.3253	0.1053	0.1204	0.1399	0.3039	0.3452	0.3063	0.2335	0.4372	0.2995	142 days
HDR066	643	axial	51	0.1357	0.2281	0.2343	0.3852	0.1293	0.1633	0.1654	0.3408	0.1565	0.1071	0.0766	0.1224	0.1486	0.2117	0.169	0.1502	0.3335	0.1601	142 days
HDR067	658	coronal	70	0.233	0.3003	0.2453	0.3087	0.2249	0.2572	0.1892	0.218	0.2849	0.0384	0.2814	0.1942	0.4052	0.4794	0.2972	0.1942	0.3849	0.3199	147 days
HDR067	677	coronal	1	0.3533	0.3791	0.6244	0.5332	0.2522	0.28	0.2401	0.4668	0.2455	0.2876	0.0724	0.2038	0.2596	0.3626	0.2277	0.2439	0.4767	0.2455	147 days
HDR068	685	coronal	16	0.4624	0.48	0.5259	0.1865	0.4146	0.4511	0.1492	0.3309	0.4608	0.2549	0.3583	0.1881	0.4513	0.4287	0.3593	0.1908	0.4511	0.3676	145 days
HDR068	692	coronal	1	0.4245	0.4321	0.6389	0.4827	0.3241	0.3386	0.1507	0.3245	0.3354	0.0253	0.2953	0.1764	0.3955	0.3327	0.3611	0.2121	0.3935	0.3245	145 days
HDR069	698	coronal	8	0.1111	0.1477	0.2059	0.2531	0.1068	0.1153	0.1075	0.2592	0.0975	0.6584	0.1217	0.1002	0.1691	0.1247	0.1616	0.1676	0.2433	0.1405	142 days
HDR069	705	coronal	64	0.265	0.37	0.5322	0.4949	0.2343	0.2406	0.1682	0.5114	0.223	0.5082	0.1266	0.2256	0.3604	0.4227	0.336	0.3186	0.1855	0.3311	142 days
HDR070	717	axial	45	0.1994	0.2349	0.2378	0.1091	0.1549	0.2133	0.167	0.1585	0.2242	0.1597	0.0905	0.1627	0.2293	0.2938	0.2065	0.1488	0.2787	0.1974	166 days
HDR070	724	axial	62	0.1325	0.1628	0.1506	0.065	0.1069	0.5213	0.1546	0.4969	0.5282	0.2499	0.5242	0.2235	0.5205	0.3429	0.4398	0.2488	0.6106	0.4524	166 days
HDR071	734	axial	31	0.1606	0.1934	0.3525	0.1279	0.1196	0.1515	0.1013	0.1699	0.152	0.0336	0.0743	0.1069	0.1529	0.195	0.1396	0.1078	0.1453	0.1368	150 days
HDR071	743	axial	59	0.1527	0.1671	0.1997	0.0721	0.1109	0.1201	0.1191	0.2143	0.1157	0.0623	0.0767	0.0936	0.113	0.1732	0.1318	0.1452	0.2392	0.1193	150 days
		mean + 95%CI		0.23 ± 0.04	0.27 ± 0.04	0.33 ± 0.07	0.25 ± 0.07	0.2 ± 0.04	0.25 ± 0.05	0.17 ± 0.02	0.28 ± 0.05	0.25 ± 0.05	0.25 ± 0.11	0.18 ± 0.06	0.17 ± 0.02	0.27 ± 0.05	0.3 ± 0.05	0.24 ± 0.04	0.19 ± 0.02	0.36 ± 0.07	0.24 ± 0.04

## Sheet: Time
	Ref	Our	Chiu	Ashikhmin	YPTumblin	Bruce	Tumblin	Pattanaik	Reinhard	Drago	Krawczyk	Kim	Madmad	Durand	Mertens	Khan18	Liang	Khan20	Gestational age
563		0.7	0.48	0.36	54.25	6.15	0.02	0.13	0.09	0.04	1.83	0.05	6.77	0.16	0.81	0.44	1.67	0.1	146 days
564		0.48	0.4	0.3	53.57	5.79	0.01	0.12	0.04	0.02	1.63	0.03	5.75	0.06	0.76	0.3	1.53	0.08	146 days
573		0.52	0.41	0.3	46.5	6.54	0.02	0.12	0.05	0.02	1.63	0.03	6.73	0.06	0.77	0.3	1.64	0.08	146 days
593		0.51	0.39	0.29	44.51	5.85	0.01	0.12	0.06	0.02	1.61	0.03	5.89	0.06	0.77	0.3	1.52	0.08	146 days
598		0.52	0.38	0.3	51.13	6.58	0.01	0.11	0.06	0.02	1.64	0.04	6.34	0.07	0.79	0.3	1.63	0.08	143 days
604		0.49	0.37	0.3	48.59	6.47	0.01	0.11	0.04	0.02	1.6	0.03	7.19	0.06	0.79	0.28	1.53	0.08	143 days
622		0.45	0.37	0.31	49.9	6.5	0.02	0.12	0.04	0.02	1.61	0.03	6.92	0.06	0.79	0.27	1.59	0.07	146 days
626		0.47	0.37	0.31	50.46	6.52	0.02	0.12	0.04	0.02	1.64	0.03	7.46	0.06	0.74	0.28	1.55	0.08	146 days
636		0.57	0.36	0.31	46.55	5.78	0.02	0.12	0.05	0.02	1.56	0.03	6.7	0.06	0.79	0.29	1.51	0.08	142 days
643		0.56	0.37	0.31	54.77	5.75	0.02	0.12	0.06	0.02	1.46	0.03	7.51	0.06	0.81	0.27	1.57	0.08	142 days
658		0.62	0.36	0.31	51.6	6.47	0.02	0.12	0.04	0.02	1.48	0.03	6.97	0.06	0.73	0.27	1.5	0.07	147 days
677		0.62	0.37	0.31	48.36	5.84	0.02	0.12	0.02	0.02	1.46	0.03	7.45	0.06	0.72	0.28	1.59	0.07	147 days
685		0.57	0.37	0.32	46.66	5.78	0.02	0.12	0.05	0.02	1.45	0.03	4.97	0.06	0.79	0.28	1.48	0.07	145 days
692		0.48	0.34	0.32	55.72	5.74	0.02	0.12	0.04	0.02	0.84	0.03	6.48	0.06	0.74	0.26	1.52	0.07	145 days
698		0.66	0.36	0.31	46.54	6.51	0.02	0.12	0.04	0.02	1.48	0.03	7.83	0.06	0.76	0.28	1.64	0.07	142 days
705		0.53	0.38	0.32	46.95	6.52	0.02	0.12	0.05	0.02	1.49	0.03	6.38	0.06	0.77	0.29	1.51	0.08	142 days
717		0.47	0.38	0.31	46.37	5.81	0.02	0.12	0.05	0.02	1.4	0.03	6.65	0.06	0.77	0.28	1.48	0.08	166 days
724		0.44	0.39	0.31	52.07	6.48	0.02	0.12	0.05	0.02	1.37	0.03	6.07	0.06	0.78	0.28	1.52	0.08	166 days
734		0.52	0.4	0.31	47.79	6.52	0.02	0.13	0.06	0.02	1.39	0.03	6.03	0.06	0.84	0.3	1.58	0.08	150 days
743		0.5	0.4	0.32	47.28	5.85	0.02	0.13	0.05	0.02	1.38	0.03	5.28	0.06	0.8	0.3	1.47	0.08	150 days
mean + sd		0.53 ± 0.07	0.38 ± 0.03	0.31 ± 0.01	49.48 ± 3.29	6.17 ± 0.36	0.02 ± 0	0.12 ± 0.01	0.05 ± 0.01	0.02 ± 0	1.5 ± 0.19	0.03 ± 0	6.57 ± 0.75	0.07 ± 0.02	0.78 ± 0.03	0.29 ± 0.04	1.55 ± 0.06	0.08 ± 0.01
