# Supplementary material for: Multi-resolution tone mapping for high dynamic range medical ultrasound images
Source: PLoS One. 2026 Jan 20;21(1):e0340777. doi: 10.1371/journal.pone.0340777 (PMC12818761; doi:10.1371/journal.pone.0340777)
Supplement: S2 File — (XLSX) [file pone.0340777.s003.xlsx]

## Sheet: s
ENTROPY						Our=		gCNR(i)								EPI
Image	Ref	no p	p ord1	p ord2	p ord3	p ord4		Image	Ref	no p	p ord1	p ord2	p ord3	p ord4		Image	Ref	no p	p ord1	p ord2	p ord3	p ord4
563	6.8237	7.3803	7.2394	7.0792	7.2595	7.2742		563	0.4615	0.6689	0.7782	0.7245	0.7058	0.677		563	0.19	0.23	0.22	0.23	0.23	0.22
564	6.4607	7.3024	6.7548	6.8984	6.6821	6.8743		564	0.7683	0.8319	0.8399	0.8204	0.8458	0.8311		564	0.22	0.25	0.24	0.25	0.25	0.24
573	7.259	7.5026	7.4148	7.2398	7.3508	7.4525		573	0.5158	0.4029	0.5106	0.5498	0.5263	0.53		573	0.2	0.27	0.26	0.25	0.27	0.26
593	7.3653	7.6394	7.3123	7.3003	7.4387	7.3881		593	0.3347	0.3089	0.3573	0.4618	0.4128	0.3983		593	0.23	0.28	0.28	0.27	0.29	0.26
598	7.0271	7.4412	7.0875	7.2183	7.2856	7.2375		598	0.3794	0.3766	0.5264	0.5817	0.5726	0.4565		598	0.23	0.27	0.26	0.27	0.28	0.27
604	6.7639	7.4	6.9846	7.0659	7.2257	7.0984		604	0.7187	0.7822	0.7992	0.7598	0.7703	0.8044		604	0.22	0.27	0.25	0.25	0.26	0.24
622	6.9568	7.4606	7.1603	7.2554	7.3901	7.3112		622	0.5689	0.669	0.7718	0.7308	0.6885	0.66		622	0.3	0.35	0.34	0.32	0.32	0.31
626	6.8055	7.4333	7.2084	7.3053	7.2579	7.0505		626	0.5697	0.2263	0.6944	0.6902	0.6913	0.645		626	0.24	0.28	0.28	0.26	0.26	0.25
636	6.9382	7.4442	7.0876	7.3387	7.335	7.3082		636	0.577	0.494	0.816	0.6934	0.7442	0.7776		636	0.24	0.28	0.27	0.26	0.29	0.27
643	6.4794	7.3456	7.0306	7.1773	7.1412	7.0424		643	0.6705	0.6183	0.6947	0.6858	0.6922	0.69		643	0.34	0.36	0.35	0.35	0.32	0.31
658	6.6364	7.4788	6.9702	6.9523	7.1874	7.0535		658	0.6138	0.4318	0.7104	0.59	0.6361	0.6443		658	0.3	0.34	0.33	0.32	0.31	0.3
677	6.9436	7.5282	7.0755	7.1043	7.1816	7.2195		677	0.588	0.5462	0.6897	0.684	0.6872	0.6712		677	0.23	0.3	0.29	0.29	0.3	0.29
685	6.8054	7.4251	6.9962	7.1529	7.1913	7.2262		685	0.5082	0.3759	0.5429	0.6511	0.5882	0.6245		685	0.26	0.3	0.28	0.29	0.3	0.27
692	6.3206	7.3985	7.0533	7.1094	7.1098	7.2691		692	0.6857	0.8156	0.8418	0.8289	0.8295	0.7977		692	0.4	0.41	0.4	0.4	0.36	0.36
698	7.0069	7.4913	7.1369	7.1815	7.3257	7.4582		698	0.358	0.5239	0.4314	0.3874	0.4068	0.4807		698	0.29	0.34	0.33	0.32	0.33	0.32
705	7.1884	7.4998	7.2324	7.4281	7.3717	7.4065		705	0.5965	0.5615	0.5741	0.6637	0.5433	0.6194		705	0.18	0.24	0.23	0.23	0.23	0.23
717	6.9114	7.4804	7.1363	7.3072	7.3505	7.1326		717	0.6142	0.4144	0.7879	0.7487	0.7548	0.7221		717	0.27	0.31	0.3	0.3	0.3	0.3
724	6.5891	7.3837	6.9361	7.211	7.1832	7.286		724	0.5812	0.7121	0.8332	0.7772	0.8127	0.76		724	0.22	0.27	0.26	0.27	0.27	0.26
734	6.8944	7.3971	6.9877	7.1471	7.1763	7.1787		734	0.7476	0.599	0.8654	0.8212	0.8502	0.8337		734	0.15	0.2	0.2	0.2	0.21	0.2
743	6.7999	7.3445	6.9587	7.0019	7.0013	7.1775		743	0.5586	0.3267	0.581	0.6042	0.553	0.5788		743	0.21	0.28	0.28	0.28	0.28	0.28
mean								mean								mean
95% CI	6.85 ± 0.12	7.44 ± 0.04	7.09 ± 0.07	7.17 ± 0.06	7.22 ± 0.08	7.22 ± 0.07		95% CI	0.57 ± 0.06	0.53 ± 0.08	0.68 ± 0.07	0.67 ± 0.05	0.67 ± 0.06	0.66 ± 0.06		95% CI	0.25 ± 0.03	0.29 ± 0.02	0.28 ± 0.02	0.28 ± 0.02	0.28 ± 0.02	0.27 ± 0.02
gCNR(ii)								gCNR(iii)
Image	Ref	no p	p ord1	p ord2	p ord3	p ord4		Image	Ref	no p	p ord1	p ord2	p ord3	p ord4
563	0.6915	0.6031	0.6962	0.5645	0.7114	0.7216		563	0.1922	0.1776	0.1745	0.1799	0.1865	0.2161
564	0.5536	0.5649	0.531	0.5642	0.5129	0.5771		564	0.2757	0.2749	0.316	0.3064	0.2957	0.2837
573	0.442	0.3742	0.4388	0.4724	0.3995	0.48		573	0.1838	0.2476	0.3149	0.306	0.3064	0.26
593	0.6675	0.6824	0.7786	0.7681	0.7354	0.73		593	0.2126	0.2199	0.2207	0.2372	0.2361	0.2526
598	0.4667	0.411	0.4371	0.5048	0.4732	0.475		598	0.1918	0.2477	0.2226	0.2318	0.2184	0.2449
604	0.6155	0.6209	0.5882	0.5171	0.5186	0.6436		604	0.1988	0.208	0.2522	0.2445	0.2514	0.2541
622	0.72	0.6321	0.6568	0.6447	0.5977	0.63		622	0.1742	0.3204	0.2793	0.2785	0.2886	0.23
626	0.7739	0.7034	0.7817	0.6729	0.722	0.81		626	0.2661	0.2403	0.228	0.2426	0.2257	0.2776
636	0.5925	0.4392	0.7506	0.6073	0.6505	0.7081		636	0.3275	0.3154	0.344	0.3454	0.3517	0.35
643	0.5186	0.4882	0.6547	0.6444	0.6675	0.69		643	0.1357	0.3323	0.2934	0.2363	0.2993	0.2281
658	0.7034	0.6086	0.7372	0.7197	0.7199	0.7441		658	0.233	0.2099	0.2891	0.3057	0.2953	0.3003
677	0.2157	0.2624	0.2976	0.2779	0.2765	0.2435		677	0.3533	0.4078	0.3709	0.3323	0.3626	0.3791
685	0.6601	0.5779	0.653	0.6808	0.6632	0.6732		685	0.4624	0.2876	0.4513	0.4598	0.4311	0.48
692	0.7269	0.5937	0.6831	0.6989	0.7018	0.77		692	0.4245	0.4415	0.4131	0.4288	0.4143	0.4321
698	0.5164	0.4544	0.3637	0.3488	0.3701	0.5698		698	0.1111	0.2782	0.1535	0.1528	0.1564	0.1477
705	0.7577	0.6209	0.7172	0.7682	0.6982	0.7978		705	0.265	0.4854	0.336	0.4209	0.3918	0.37
717	0.4292	0.2547	0.5307	0.5028	0.5299	0.5647		717	0.1994	0.1779	0.2051	0.2492	0.2246	0.2349
724	0.4402	0.441	0.406	0.4581	0.383	0.48		724	0.1325	0.2124	0.183	0.1398	0.1943	0.1628
734	0.621	0.5018	0.6379	0.5911	0.5438	0.64		734	0.1606	0.1725	0.1915	0.1903	0.2011	0.1934
743	0.1254	0.2206	0.2619	0.215	0.243	0.23		743	0.1527	0.1991	0.1656	0.1718	0.1583	0.1671
mean								mean
95% CI	0.56 ± 0.08	0.5 ± 0.07	0.58 ± 0.08	0.56 ± 0.07	0.56 ± 0.07	0.61 ± 0.08		95% CI	0.23 ± 0.04	0.27 ± 0.04	0.27 ± 0.04	0.27 ± 0.04	0.27 ± 0.04	0.27 ± 0.04

## Sheet: a
ENTROPY				Our					gCNR1									EPI
	a=0	a=20	a=24	a=26	a=28	a=30				a=0	a=20	a=24	a=26	a=28	a=30				a=0	a=20	a=24	a=26	a=28	a=30
563	6.5672	7.2771	7.263	7.2742	7.1791	6.8153			563	0.3127	0.5254	0.6907	0.677	0.6419	0.6144			563	0.22	0.22	0.22	0.22	0.22	0.21
564	6.6851	7.3419	7.2096	6.8743	7.052	6.346			564	0.5448	0.7579	0.8201	0.8311	0.8041	0.8599			564	0.24	0.24	0.24	0.24	0.24	0.24
573	6.7045	7.4151	7.459	7.4525	7.4045	7.1586			573	0.6244	0.4321	0.4802	0.53	0.4725	0.5506			573	0.25	0.26	0.26	0.26	0.25	0.25
593	6.7137	7.2663	7.2007	7.3881	7.1418	6.4889			593	0.8314	0.3565	0.2458	0.3983	0.2714	0.5812			593	0.29	0.26	0.26	0.26	0.27	0.28
598	6.6488	7.3321	7.3309	7.2375	7.3175	7.1393			598	0.8978	0.253	0.4901	0.4565	0.5392	0.5062			598	0.27	0.27	0.27	0.27	0.26	0.26
604	6.7007	7.3693	7.3063	7.0984	7.056	6.6148			604	0.7074	0.7616	0.775	0.8044	0.7798	0.8599			604	0.25	0.24	0.24	0.24	0.24	0.25
622	6.7637	7.4553	7.4444	7.3112	7.3018	7.0212			622	0.8611	0.5877	0.6787	0.66	0.6606	0.7738			622	0.31	0.32	0.32	0.31	0.31	0.31
626	6.689	7.3376	7.3516	7.0505	7.1724	6.835			626	0.8365	0.3727	0.6105	0.645	0.6234	0.6385			626	0.25	0.25	0.25	0.25	0.25	0.24
636	6.6148	7.2895	7.4051	7.3082	7.3957	7.3082			636	0.6879	0.3128	0.5529	0.7776	0.7355	0.7776			636	0.27	0.27	0.27	0.27	0.27	0.26
643	6.7257	7.2821	7.2301	7.0424	6.7408	6.2151			643	0.323	0.6303	0.6748	0.69	0.6854	0.6973			643	0.33	0.31	0.31	0.31	0.31	0.34
658	6.6401	7.3368	7.2716	7.0535	7.1626	6.7147			658	0.685	0.4701	0.6631	0.6443	0.6246	0.6579			658	0.31	0.3	0.3	0.3	0.3	0.3
677	6.5865	7.2973	7.3185	7.2195	7.3228	7.0982			677	0.3731	0.5705	0.639	0.6712	0.6645	0.6649			677	0.28	0.29	0.29	0.29	0.29	0.28
685	6.6799	7.3557	7.2933	7.2262	6.9436	6.5104			685	0.7945	0.5033	0.5923	0.6245	0.5943	0.7342			685	0.28	0.28	0.27	0.27	0.27	0.27
692	6.7037	7.3974	7.3435	7.2691	6.8262	6.2144			692	0.5029	0.7485	0.8049	0.7977	0.801	0.8228			692	0.35	0.35	0.35	0.36	0.36	0.39
698	6.6493	7.3649	7.3539	7.4582	7.1853	6.8264			698	0.7111	0.4566	0.5648	0.4807	0.3899	0.5338			698	0.32	0.32	0.32	0.32	0.32	0.32
705	6.7495	7.4359	7.4548	7.4065	7.3713	7.3023			705	0.7548	0.4679	0.6417	0.6194	0.5538	0.5714			705	0.22	0.24	0.24	0.23	0.23	0.22
717	6.6736	7.389	7.3378	7.1326	6.8052	6.1927			717	0.8528	0.4574	0.7108	0.7221	0.7893	0.8471			717	0.29	0.3	0.3	0.3	0.3	0.3
724	6.7195	7.3212	7.1842	7.286	6.5333	5.8543			724	0.278	0.7087	0.7646	0.76	0.7632	0.7744			724	0.25	0.26	0.26	0.26	0.26	0.27
734	6.6816	7.3522	7.3107	7.1787	7.0033	6.6411			734	0.6432	0.6449	0.7855	0.8337	0.8121	0.844			734	0.19	0.2	0.2	0.2	0.2	0.2
743	6.6167	7.2364	7.1014	7.1775	6.6169	6.0842			743	0.5831	0.5124	0.5693	0.5788	0.4874	0.5973			743	0.26	0.27	0.27	0.28	0.28	0.28
mean									mean									mean	0.2715	0.2725	0.272	0.272	0.2715	0.2735
95% CI	6.68 ± 0.02	7.34 ± 0.03	7.31 ± 0.04	7.22 ± 0.07	7.08 ± 0.12	6.67 ± 0.2			95% CI	0.64 ± 0.09	0.53 ± 0.07	0.64 ± 0.06	0.66 ± 0.06	0.63 ± 0.07	0.7 ± 0.06			95% CI	0.27 ± 0.02	0.27 ± 0.02	0.27 ± 0.02	0.27 ± 0.02	0.27 ± 0.02	0.27 ± 0.02
gCNR2									gCNR3
	a=0	a=20	a=24	a=26	a=28	a=30				a=0	a=20	a=24	a=26	a=28	a=30
563	0.4421	0.549	0.6161	0.7216	0.6894	0.7038			563	0.1922	0.2257	0.1619	0.2161	0.1919	0.2099
564	0.6444	0.4072	0.5663	0.5771	0.5766	0.543			564	0.2734	0.3064	0.3095	0.2837	0.2922	0.2772
573	0.8637	0.2775	0.4051	0.48	0.4378	0.4483			573	0.2307	0.2449	0.2626	0.26	0.2584	0.2564
593	0.7324	0.5614	0.735	0.73	0.7659	0.7647			593	0.2357	0.2238	0.2284	0.2526	0.2238	0.2414
598	0.9485	0.4353	0.3954	0.475	0.4608	0.4875			598	0.2103	0.228	0.238	0.2449	0.2345	0.2238
604	0.767	0.5283	0.5952	0.6436	0.5233	0.6555			604	0.2172	0.2449	0.2457	0.2541	0.2384	0.2391
622	0.8608	0.5765	0.6594	0.63	0.6251	0.7402			622	0.3051	0.2966	0.2769	0.23	0.2349	0.2107
626	0.9406	0.6591	0.611	0.81	0.7151	0.8222			626	0.2418	0.2595	0.2684	0.2776	0.2776	0.2845
636	0.6059	0.1918	0.3657	0.7081	0.6163	0.7081			636	0.3208	0.3237	0.3424	0.35	0.3458	0.3422
643	0.7864	0.4153	0.5889	0.69	0.6868	0.6483			643	0.3434	0.3188	0.2732	0.2281	0.19	0.1591
658	0.5749	0.5227	0.6709	0.7441	0.7183	0.7336			658	0.1888	0.2491	0.2626	0.3003	0.2876	0.3183
677	0.316	0.2555	0.191	0.2435	0.1657	0.2837			677	0.4196	0.4518	0.427	0.3791	0.404	0.3294
685	0.5748	0.5407	0.6407	0.6732	0.6662	0.6816			685	0.2545	0.4009	0.4362	0.48	0.4846	0.4943
692	0.7619	0.5999	0.7488	0.77	0.7713	0.8225			692	0.3005	0.4385	0.4441	0.4321	0.4107	0.4328
698	0.2421	0.4978	0.5684	0.5698	0.4223	0.5278			698	0.3259	0.2314	0.1931	0.1477	0.1359	0.1274
705	0.7392	0.4701	0.7178	0.7978	0.732	0.7627			705	0.5045	0.4939	0.4457	0.37	0.368	0.3138
717	0.7868	0.2497	0.4616	0.5647	0.5438	0.5247			717	0.1958	0.1811	0.2244	0.2349	0.2861	0.3009
724	0.3858	0.4992	0.4495	0.48	0.4824	0.5488			724	0.2265	0.1884	0.1436	0.1628	0.1623	0.1521
734	0.8085	0.3225	0.5225	0.64	0.5723	0.6777			734	0.195	0.2016	0.1997	0.1934	0.1859	0.1757
743	0.3799	0.1749	0.1617	0.23	0.2347	0.2004			743	0.277	0.1744	0.168	0.1671	0.1561	0.1583
mean									mean
95% CI	0.66 ± 0.1	0.44 ± 0.07	0.53 ± 0.08	0.61 ± 0.08	0.57 ± 0.08	0.61 ± 0.08			95% CI	0.27 ± 0.04	0.28 ± 0.04	0.28 ± 0.04	0.27 ± 0.04	0.27 ± 0.04	0.26 ± 0.04

## Sheet: Delta
ENTROPY			Our			TIME						EPI
	D=0.1	D=0.5	D=1	D=2			D=0.1	D=0.5	D=1	D=2			D=0.1	D=0.5	D=1	D=2
563	7.15	7.1	7.2742	6.94		563	4.89	1.37	0.7	0.42		563	0.22	0.22	0.22	0.22
564	6.86	6.85	6.8743	6.84		564	3.76	0.91	0.48	0.34		564	0.24	0.24	0.24	0.24
573	7.42	7.39	7.4525	7.28		573	4.47	0.98	0.52	0.31		573	0.26	0.25	0.26	0.25
593	6.91	6.89	7.3881	6.78		593	4.38	0.98	0.51	0.33		593	0.26	0.26	0.26	0.28
598	7.31	7.29	7.2375	7.04		598	4.1	0.96	0.52	0.32		598	0.26	0.26	0.27	0.26
604	7.06	7.04	7.0984	7		604	3.61	0.97	0.49	0.39		604	0.24	0.24	0.24	0.24
622	7.35	7.33	7.3112	7.25		622	3.61	1.04	0.45	0.35		622	0.32	0.31	0.31	0.3
626	7.2	7.2	7.0505	6.98		626	3.61	1.03	0.47	0.43		626	0.25	0.25	0.25	0.24
636	7.45	7.42	7.3082	7.24		636	4.63	1	0.57	0.44		636	0.27	0.27	0.27	0.26
643	6.72	6.71	7.0424	6.72		643	3.78	0.88	0.56	0.36		643	0.31	0.31	0.31	0.31
658	7.08	7.07	7.0535	6.89		658	4.14	0.96	0.62	0.34		658	0.3	0.29	0.3	0.29
677	7.32	7.28	7.2195	7.05		677	4.51	1.11	0.62	0.37		677	0.29	0.29	0.29	0.28
685	6.99	6.97	7.2262	6.92		685	3.51	0.81	0.57	0.39		685	0.27	0.27	0.27	0.27
692	6.81	6.8	7.2691	6.76		692	3.21	0.68	0.48	0.33		692	0.36	0.36	0.36	0.36
698	7.22	7.19	7.4582	7.1		698	4.19	1	0.66	0.35		698	0.32	0.32	0.32	0.32
705	7.46	7.42	7.4065	7.23		705	3.95	1.01	0.53	0.32		705	0.24	0.23	0.23	0.22
717	7.18	7.17	7.1326	6.95		717	3.91	1.02	0.47	0.29		717	0.3	0.29	0.3	0.29
724	6.48	6.5	7.286	6.22		724	3.46	0.77	0.44	0.3		724	0.26	0.25	0.26	0.27
734	7.22	7.19	7.1787	7.06		734	4.55	1.02	0.52	0.33		734	0.2	0.2	0.2	0.19
743	6.64	6.64	7.1775	6.37		743	3.85	0.83	0.5	0.3		743	0.28	0.28	0.28	0.27
mean						mean						mean
95% CI	7.09 ± 0.13	7.07 ± 0.13	7.22 ± 0.07	6.93 ± 0.13		SD	4.01 ± 0.45	0.97 ± 0.14	0.53 ± 0.07	0.35 ± 0.04		95% CI	0.27 ± 0.02	0.27 ± 0.02	0.27 ± 0.02	0.27 ± 0.02
gCNR1	D=0.1	D=0.5	D=1	D=2		gCNR2	D=0.1	D=0.5	D=1	D=2		gCNR3	D=0.1	D=0.5	D=1	D=2
563	0.72	0.69	0.677	0.6		563	0.73	0.72	0.7216	0.69		563	0.17	0.18	0.2161	0.29
564	0.84	0.83	0.8311	0.82		564	0.61	0.59	0.5771	0.56		564	0.26	0.26	0.2837	0.34
573	0.53	0.52	0.53	0.52		573	0.52	0.48	0.48	0.49		573	0.25	0.25	0.26	0.27
593	0.44	0.4	0.3983	0.38		593	0.8	0.77	0.73	0.64		593	0.19	0.2	0.2526	0.29
598	0.59	0.55	0.4565	0.32		598	0.51	0.5	0.475	0.36		598	0.2	0.21	0.2449	0.3
604	0.82	0.8	0.8044	0.74		604	0.58	0.56	0.6436	0.48		604	0.24	0.23	0.2541	0.3
622	0.75	0.71	0.66	0.63		622	0.71	0.66	0.63	0.6		622	0.21	0.22	0.23	0.32
626	0.7	0.68	0.645	0.51		626	0.77	0.75	0.81	0.76		626	0.25	0.26	0.2776	0.32
636	0.72	0.73	0.7776	0.72		636	0.58	0.6	0.7081	0.64		636	0.33	0.33	0.35	0.39
643	0.69	0.69	0.69	0.69		643	0.7	0.69	0.69	0.66		643	0.18	0.18	0.2281	0.28
658	0.69	0.66	0.6443	0.61		658	0.75	0.74	0.7441	0.73		658	0.28	0.29	0.3003	0.36
677	0.7	0.69	0.6712	0.61		677	0.16	0.18	0.2435	0.32		677	0.37	0.37	0.3791	0.41
685	0.7	0.64	0.6245	0.57		685	0.69	0.68	0.6732	0.66		685	0.49	0.49	0.48	0.68
692	0.81	0.8	0.7977	0.78		692	0.79	0.77	0.77	0.72		692	0.39	0.4	0.4321	0.46
698	0.46	0.4	0.4807	0.33		698	0.5	0.43	0.5698	0.43		698	0.09	0.11	0.1477	0.24
705	0.68	0.62	0.6194	0.38		705	0.82	0.79	0.7978	0.62		705	0.36	0.36	0.37	0.38
717	0.8	0.78	0.7221	0.68		717	0.61	0.59	0.5647	0.5		717	0.22	0.22	0.2349	0.37
724	0.76	0.76	0.76	0.77		724	0.5	0.48	0.48	0.53		724	0.1	0.11	0.1628	0.23
734	0.85	0.84	0.8337	0.76		734	0.69	0.65	0.64	0.49		734	0.15	0.15	0.1934	0.27
743	0.54	0.52	0.5788	0.49		743	0.19	0.2	0.23	0.29		743	0.1	0.12	0.1671	0.2
mean						mean						mean
95% CI	0.69 ± 0.06	0.67 ± 0.06	0.66 ± 0.06	0.6 ± 0.07		95% CI	0.61 ± 0.08	0.59 ± 0.08	0.61 ± 0.08	0.56 ± 0.06		95% CI	0.24 ± 0.05	0.25 ± 0.05	0.27 ± 0.04	0.34 ± 0.05

## Sheet: Gaussian
ENTROPY		Our			TIME					EPI
	n=3	n=5	n=7			n=3	n=5	n=7			n=3	n=5	n=7
563	7.2742	7.2742	7.2742		563	0.92	0.7	0.79		563	0.22	0.22	0.22
564	6.8743	6.8743	6.8743		564	0.57	0.48	0.51		564	0.23	0.24	0.24
573	7.4525	7.4525	7.4525		573	0.48	0.52	0.53		573	0.25	0.26	0.25
593	7.3881	7.3881	7.3881		593	0.52	0.51	0.56		593	0.27	0.26	0.27
598	7.2375	7.2375	7.2375		598	0.51	0.52	0.72		598	0.26	0.27	0.27
604	7.0984	7.0984	7.0984		604	0.46	0.49	0.78		604	0.24	0.24	0.24
622	7.3112	7.3112	7.3112		622	0.44	0.45	0.68		622	0.31	0.31	0.32
626	7.0505	7.0505	7.0505		626	0.49	0.47	0.58		626	0.25	0.25	0.25
636	7.3082	7.3082	7.3082		636	0.6	0.57	0.69		636	0.26	0.27	0.27
643	7.0424	7.0424	7.0424		643	0.58	0.56	0.77		643	0.32	0.31	0.32
658	7.0535	7.0535	7.0535		658	0.57	0.62	0.68		658	0.29	0.3	0.3
677	7.2195	7.2195	7.2195		677	0.59	0.62	0.67		677	0.28	0.29	0.29
685	7.2262	7.2262	7.2262		685	0.54	0.57	0.5		685	0.27	0.27	0.28
692	7.2691	7.2691	7.2691		692	0.45	0.48	0.65		692	0.36	0.36	0.36
698	7.4582	7.4582	7.4582		698	0.58	0.66	0.54		698	0.31	0.32	0.32
705	7.4065	7.4065	7.4065		705	0.57	0.53	0.64		705	0.23	0.23	0.23
717	7.1326	7.1326	7.1326		717	0.53	0.47	0.6		717	0.3	0.3	0.3
724	7.286	7.286	7.286		724	0.43	0.44	0.62		724	0.26	0.26	0.26
734	7.1787	7.1787	7.1787		734	0.51	0.52	0.74		734	0.2	0.2	0.2
743	7.1775	7.1775	7.1775		743	0.45	0.5	0.64		743	0.28	0.28	0.29
mean					mean					mean
95% CI	7.22 ± 0.07	7.22 ± 0.07	7.22 ± 0.07		SD	0.54 ± 0.11	0.53 ± 0.07	0.64 ± 0.09		95% CI	0.27 ± 0.02	0.27 ± 0.02	0.27 ± 0.02
gCNR1	n=3	n=5	n=7		gCNR2	n=3	n=5	n=7		gCNR3	n=3	n=5	n=7
563	0.677	0.677	0.677		563	0.7216	0.7216	0.7216		563	0.2161	0.2161	0.2161
564	0.8311	0.8311	0.8311		564	0.5771	0.5771	0.5771		564	0.2837	0.2837	0.2837
573	0.5428	0.53	0.5428		573	0.4594	0.48	0.4594		573	0.2384	0.26	0.2384
593	0.3983	0.3983	0.3983		593	0.7217	0.73	0.7217		593	0.2526	0.2526	0.2526
598	0.4565	0.4565	0.4565		598	0.475	0.475	0.475		598	0.2449	0.2449	0.2449
604	0.8044	0.8044	0.8044		604	0.6436	0.6436	0.6436		604	0.2541	0.2541	0.2541
622	0.6788	0.66	0.6788		622	0.7243	0.63	0.7243		622	0.2071	0.23	0.2071
626	0.645	0.645	0.645		626	0.8058	0.81	0.8058		626	0.2776	0.2776	0.2776
636	0.7776	0.7776	0.7776		636	0.7081	0.7081	0.7081		636	0.3422	0.35	0.3422
643	0.6898	0.69	0.6898		643	0.6456	0.69	0.6456		643	0.2281	0.2281	0.2281
658	0.6443	0.6443	0.6443		658	0.7441	0.7441	0.7441		658	0.3003	0.3003	0.3003
677	0.6712	0.6712	0.6712		677	0.2435	0.2435	0.2435		677	0.3791	0.3791	0.3791
685	0.6245	0.6245	0.6245		685	0.6732	0.6732	0.6732		685	0.4713	0.48	0.4713
692	0.7977	0.7977	0.7977		692	0.7501	0.77	0.7501		692	0.4321	0.4321	0.4321
698	0.4807	0.4807	0.4807		698	0.5698	0.5698	0.5698		698	0.1477	0.1477	0.1477
705	0.6194	0.6194	0.6194		705	0.7978	0.7978	0.7978		705	0.2767	0.37	0.2767
717	0.7221	0.7221	0.7221		717	0.5647	0.5647	0.5647		717	0.2349	0.2349	0.2349
724	0.6425	0.76	0.6425		724	0.4718	0.48	0.4718		724	0.1628	0.1628	0.1628
734	0.8337	0.8337	0.8337		734	0.6464	0.64	0.6464		734	0.1934	0.1934	0.1934
743	0.5788	0.5788	0.5788		743	0.23	0.23	0.23		743	0.1671	0.1671	0.1671
mean					mean					mean
95% CI	0.66 ± 0.06	0.66 ± 0.06	0.66 ± 0.06		95% CI	0.61 ± 0.08	0.61 ± 0.08	0.61 ± 0.08		95% CI	0.27 ± 0.04	0.27 ± 0.04	0.27 ± 0.04

## Sheet: weights
ENTROPY			Our		ENTROPY		Our			ENTROPY			Our		ENTROPY		Our			ENTROPY
	w1=2	w1=2.5	w1=3			w2=2	w2=2.5	w2=3			w3=2	w3=2.5	w3=3			w4=1	w4=1.5	w4=2			w5=1	w5=1.5	w5=2
563	7.23	7.16	7.2742		563	7.14	7.2742	7.05		563	6.99	0.75	7.2742		563	7.08	7.2742	7.11		563	7.2742	7.22	7.29
564	6.98	6.92	6.8743		564	6.93	6.8743	6.81		564	6.83	6.86	6.8743		564	6.85	6.8743	6.88		564	6.8743	7.07	7.21
573	7.48	7.43	7.4525		573	7.4	7.4525	7.35		573	7.29	7.34	7.4525		573	7.36	7.4525	7.39		573	7.4525	7.46	7.51
593	7	6.93	7.3881		593	6.93	7.3881	6.81		593	6.8	6.84	7.3881		593	6.85	7.3881	6.88		593	7.3881	7.05	7.17
598	7.36	7.29	7.2375		598	7.26	7.2375	7.2		598	7.15	7.19	7.2375		598	7.22	7.2375	7.24		598	7.2375	7.33	7.39
604	7.16	7.1	7.0984		604	7.11	7.0984	7		604	6.98	7.02	7.0984		604	7.04	7.0984	7.06		604	7.0984	7.21	7.31
622	7.41	7.35	7.3112		622	7.32	7.3112	7.27		622	7.23	7.27	7.3112		622	7.28	7.3112	7.31		622	7.3112	4.42	7.49
626	7.28	7.22	7.0505		626	7.2	7.0505	7.13		626	7.08	7.13	7.0505		626	7.15	7.0505	7.18		626	7.0505	7.28	7.35
636	7.5	7.45	7.3082		636	7.39	7.3082	7.38		636	7.28	7.34	7.3082		636	7.38	7.3082	7.4		636	7.3082	7.41	7.41
643	6.85	6.79	7.0424		643	6.8	7.0424	6.67		643	6.67	6.71	7.0424		643	6.72	7.0424	6.75		643	7.0424	6.91	7
658	7.18	7.11	7.0535		658	7.09	7.0535	7.01		658	6.98	7.02	7.0535		658	7.03	7.0535	7.06		658	7.0535	7.21	7.03
677	7.34	7.28	7.2195		677	7.26	7.2195	7.16		677	7.1	7.16	7.2195		677	7.19	7.2195	7.23		677	7.2195	7.31	7.32
685	7.06	7	7.2262		685	7	7.2262	6.88		685	6.88	6.91	7.2262		685	6.92	7.2262	6.96		685	7.2262	7.12	7.24
692	6.92	6.87	7.2691		692	6.89	7.2691	6.76		692	6.77	6.8	7.2691		692	6.8	7.2691	6.84		692	7.2691	7	7.12
698	7.29	7.23	7.4582		698	7.23	7.4582	0.13		698	7.09	7.14	7.4582		698	7.16	7.4582	7.2		698	7.4582	7.31	7.39
705	7.49	7.43	7.4065		705	7.38	7.4065	7.35		705	7.29	7.34	7.4065		705	7.35	7.4065	7.38		705	7.4065	7.45	7.4
717	7.24	7.19	7.1326		717	7.18	7.1326	7.08		717	7.07	7.1	7.1326		717	7.11	7.1326	7.14		717	7.1326	7.27	7.38
724	6.66	6.59	7.286		724	6.59	7.286	6.47		724	6.49	6.51	7.286		724	6.51	7.286	6.54		724	7.286	6.74	6.88
734	7.29	7.23	7.1787		734	7.21	7.1787	7.14		734	7.09	7.14	7.1787		734	1.16	7.1787	7.19		734	7.1787	7.3	6.37
743	6.72	6.67	7.1775		743	6.69	7.1775	6.55		743	6.57	6.59	7.1775		743	6.59	7.1775	6.63		743	7.1775	6.84	6.99
mean					mean					mean					mean					mean
95% CI	7.17 ± 0.12	7.11 ± 0.12	7.22 ± 0.07		95% CI	7.1 ± 0.11	7.22 ± 0.07	6.66 ± 0.73		95% CI	6.98 ± 0.11	6.71 ± 0.67	7.22 ± 0.07		95% CI	6.74 ± 0.63	7.22 ± 0.07	7.07 ± 0.12		95% CI	7.22 ± 0.07	7.05 ± 0.3	7.21 ± 0.12
EPI					EPI					EPI					EPI					EPI
	w1=2	w1=2.5	w1=3			w2=2	w2=2.5	w2=3			w3=2	w3=2.5	w3=3			w4=1	w4=1.5	w4=2			w5=1	w5=1.5	w5=2
563	0.21	0.21	0.22		563	0.21	0.22	0.22		563	0.24	0.23	0.22		563	0.22	0.22	0.22		563	0.22	0.22	0.22
564	0.23	0.23	0.24		564	0.22	0.24	0.25		564	0.27	0.25	0.24		564	0.23	0.24	0.24		564	0.24	0.24	0.23
573	0.23	0.24	0.26		573	0.24	0.26	0.26		573	0.27	0.26	0.26		573	0.25	0.26	0.25		573	0.26	0.25	0.24
593	0.27	0.27	0.26		593	0.24	0.26	0.29		593	0.29	0.29	0.26		593	0.27	0.26	0.27		593	0.26	0.27	0.26
598	0.26	0.26	0.27		598	0.26	0.27	0.27		598	0.29	0.27	0.27		598	0.26	0.27	0.27		598	0.27	0.27	0.26
604	0.23	0.24	0.24		604	0.23	0.24	0.25		604	0.27	0.26	0.24		604	0.24	0.24	0.24		604	0.24	0.24	0.24
622	0.3	0.31	0.31		622	0.31	0.31	0.32		622	0.34	0.33	0.31		622	0.31	0.31	0.32		622	0.31	0.31	0.31
626	0.24	0.25	0.25		626	0.24	0.25	0.26		626	0.27	0.26	0.25		626	0.25	0.25	0.25		626	0.25	0.25	0.24
636	0.25	0.26	0.27		636	0.27	0.27	0.27		636	0.29	0.27	0.27		636	0.27	0.27	0.27		636	0.27	0.27	0.27
643	0.32	0.32	0.31		643	0.29	0.31	0.33		643	0.36	0.33	0.31		643	0.32	0.31	0.32		643	0.31	0.32	0.31
658	0.29	0.29	0.3		658	0.28	0.3	0.3		658	0.33	0.31	0.3		658	0.29	0.3	0.3		658	0.3	0.29	0.29
677	0.27	0.28	0.29		677	0.28	0.29	0.29		677	0.3	0.3	0.29		677	0.29	0.29	0.29		677	0.29	0.29	0.29
685	0.27	0.27	0.27		685	0.25	0.27	0.29		685	0.3	0.3	0.27		685	0.27	0.27	0.27		685	0.27	0.27	0.27
692	0.36	0.36	0.36		692	0.34	0.36	0.38		692	0.38	0.38	0.36		692	0.36	0.36	0.36		692	0.36	0.36	0.35
698	0.31	0.31	0.32		698	0.3	0.32	0.32		698	0.33	0.33	0.32		698	0.31	0.32	0.32		698	0.32	0.32	0.31
705	0.21	0.22	0.23		705	0.24	0.23	0.22		705	0.24	0.24	0.23		705	0.23	0.23	0.23		705	0.23	0.23	0.23
717	0.28	0.29	0.3		717	0.29	0.3	0.3		717	0.32	0.3	0.3		717	0.3	0.3	0.3		717	0.3	0.3	0.29
724	0.24	0.25	0.26		724	0.25	0.26	0.27		724	0.29	0.27	0.26		724	0.26	0.26	0.26		724	0.26	0.26	0.25
734	0.18	0.19	0.2		734	0.2	0.2	0.2		734	0.21	0.2	0.2		734	0.2	0.2	0.2		734	0.2	0.2	0.2
743	0.27	0.27	0.28		743	0.28	0.28	0.28		743	0.3	0.29	0.28		743	0.28	0.28	0.28		743	0.28	0.28	0.28
mean					mean					mean					mean					mean
95% CI	0.26 ± 0.02	0.27 ± 0.02	0.27 ± 0.02		95% CI	0.26 ± 0.02	0.27 ± 0.02	0.28 ± 0.02		95% CI	0.29 ± 0.02	0.28 ± 0.02	0.27 ± 0.02		95% CI	0.27 ± 0.02	0.27 ± 0.02	0.27 ± 0.02		95% CI	0.27 ± 0.02	0.27 ± 0.02	0.27 ± 0.02
gCNR1					gCNR1					gCNR1					gCNR1					gCNR1
	w1=2	w1=2.5	w1=3			w2=2	w2=2.5	w2=3			w3=2	w3=2.5	w3=3			w4=1	w4=1.5	w4=2			w5=1	w5=1.5	w5=2
563	0.68	0.68	0.677		563	0.71	0.677	0.64		563	0.58	0.64	0.677		563	0.65	0.677	0.69		563	0.677	0.64	0.63
564	0.83	0.83	0.8311		564	0.84	0.8311	0.82		564	0.81	0.82	0.8311		564	0.82	0.8311	0.83		564	0.8311	0.83	0.83
573	0.53	0.53	0.53		573	0.52	0.53	0.52		573	0.52	0.52	0.53		573	0.53	0.53	0.53		573	0.53	0.52	0.52
593	0.36	0.36	0.3983		593	0.39	0.3983	0.34		593	0.4	0.38	0.3983		593	0.36	0.3983	0.37		593	0.3983	0.43	0.49
598	0.48	0.46	0.4565		598	0.52	0.4565	0.39		598	0.27	0.37	0.4565		598	0.41	0.4565	0.49		598	0.4565	0.38	0.36
604	0.78	0.78	0.8044		604	0.79	0.8044	0.76		604	0.78	0.78	0.8044		604	0.77	0.8044	0.78		604	0.8044	0.8	0.82
622	0.67	0.67	0.66		622	0.67	0.66	0.64		622	0.63	0.64	0.66		622	0.65	0.66	0.67		622	0.66	0.67	0.7
626	0.63	0.63	0.645		626	0.66	0.645	0.58		626	0.49	0.57	0.645		626	0.59	0.645	0.64		626	0.645	0.58	0.56
636	0.76	0.75	0.7776		636	0.75	0.7776	0.71		636	0.56	0.67	0.7776		636	0.73	0.7776	0.73		636	0.7776	0.67	0.61
643	0.68	0.68	0.69		643	0.68	0.69	0.68		643	0.7	0.69	0.69		643	0.68	0.69	0.68		643	0.69	0.69	0.69
658	0.66	0.65	0.6443		658	0.68	0.6443	0.6		658	0.54	0.59	0.6443		658	0.6	0.6443	0.67		658	0.6443	0.61	0.61
677	0.67	0.67	0.6712		677	0.69	0.6712	0.64		677	0.55	0.62	0.6712		677	0.66	0.6712	0.67		677	0.6712	0.63	0.59
685	0.61	0.6	0.6245		685	0.61	0.6245	0.57		685	0.57	0.58	0.6245		685	0.58	0.6245	0.6		685	0.6245	0.61	0.64
692	0.8	0.8	0.7977		692	0.81	0.7977	0.79		692	0.78	0.79	0.7977		692	0.79	0.7977	0.8		692	0.7977	0.8	0.8
698	0.38	0.38	0.4807		698	0.41	0.4807	0.35		698	0.39	0.38	0.4807		698	0.36	0.4807	0.4		698	0.4807	0.42	0.46
705	0.55	0.55	0.6194		705	0.58	0.6194	0.47		705	0.42	0.48	0.6194		705	0.49	0.6194	0.57		705	0.6194	0.52	0.51
717	0.74	0.73	0.7221		717	0.74	0.7221	0.69		717	0.6	0.67	0.7221		717	0.69	0.7221	0.74		717	0.7221	0.67	0.66
724	0.77	0.76	0.76		724	0.76	0.76	0.76		724	0.75	0.75	0.76		724	0.76	0.76	0.76		724	0.76	0.76	0.76
734	0.83	0.83	0.8337		734	0.85	0.8337	0.81		734	0.75	0.8	0.8337		734	0.82	0.8337	0.84		734	0.8337	0.79	0.77
743	0.48	0.48	0.5788		743	0.53	0.5788	0.44		743	0.44	0.46	0.5788		743	0.46	0.5788	0.5		743	0.5788	0.51	0.53
mean					mean					mean					mean					mean
95% CI	0.64 ± 0.07	0.64 ± 0.07	0.66 ± 0.06		95% CI	0.66 ± 0.06	0.66 ± 0.06	0.61 ± 0.07		95% CI	0.58 ± 0.07	0.61 ± 0.07	0.66 ± 0.06		95% CI	0.62 ± 0.07	0.66 ± 0.06	0.65 ± 0.06		95% CI	0.66 ± 0.06	0.63 ± 0.06	0.63 ± 0.06
gCNR2					gCNR2					gCNR2					gCNR2					gCNR2
	w1=2	w1=2.5	w1=3			w2=2	w2=2.5	w2=3			w3=2	w3=2.5	w3=3			w4=1	w4=1.5	w4=2			w5=1	w5=1.5	w5=2
563	0.73	0.72	0.7216		563	0.73	0.7216	0.7		563	0.61	0.68	0.7216		563	0.71	0.7216	0.72		563	0.7216	0.67	0.62
564	0.6	0.59	0.5771		564	0.6	0.5771	0.56		564	0.47	0.53	0.5771		564	0.56	0.5771	0.59		564	0.5771	0.54	0.52
573	0.49	0.49	0.48		573	0.51	0.48	0.44		573	0.36	0.41	0.48		573	0.47	0.48	0.49		573	0.48	0.42	0.4
593	0.74	0.73	0.73		593	0.75	0.73	0.7		593	0.62	0.69	0.73		593	0.71	0.73	0.74		593	0.73	0.69	0.66
598	0.32	0.38	0.475		598	0.47	0.475	0.47		598	0.39	0.33	0.475		598	0.42	0.475	0.49		598	0.475	0.48	0.49
604	0.52	0.52	0.6436		604	0.54	0.6436	0.5		604	0.53	0.53	0.6436		604	0.51	0.6436	0.53		604	0.6436	0.55	0.59
622	0.63	0.63	0.63		622	0.64	0.63	0.6		622	0.6	0.61	0.63		622	0.6	0.63	0.64		622	0.63	0.64	0.67
626	0.71	0.71	0.81		626	0.73	0.81	0.69		626	0.73	0.72	0.81		626	0.7	0.81	0.72		626	0.81	0.77	0.8
636	0.65	0.63	0.7081		636	0.61	0.7081	0.62		636	0.51	0.56	0.7081		636	0.62	0.7081	0.6		636	0.7081	0.53	0.45
643	0.71	0.7	0.69		643	0.7	0.69	0.67		643	0.58	0.64	0.69		643	0.67	0.69	0.69		643	0.69	0.64	0.61
658	0.75	0.75	0.7441		658	0.74	0.7441	0.73		658	0.67	0.71	0.7441		658	0.73	0.7441	0.74		658	0.7441	0.71	0.69
677	0.25	0.25	0.2435		677	0.25	0.2435	0.23		677	0.23	0.21	0.2435		677	0.25	0.24	0.23		677	0.2435	0.23	0.22
685	0.68	0.67	0.6732		685	0.67	0.6732	0.66		685	0.63	0.65	0.6732		685	0.65	0.6732	0.67		685	0.6732	0.65	0.64
692	0.78	0.77	0.77		692	0.77	0.77	0.76		692	0.73	0.75	0.77		692	0.76	0.77	0.77		692	0.77	0.76	0.77
698	0.45	0.42	0.5698		698	0.45	0.5698	0.38		698	0.39	0.4	0.5698		698	0.38	0.5698	0.45		698	0.5698	0.43	0.47
705	0.76	0.75	0.7978		705	0.76	0.7978	0.7		705	0.55	0.66	0.7978		705	0.7	0.7978	0.75		705	0.7978	0.66	0.61
717	0.56	0.56	0.5647		717	0.6	0.5647	0.53		717	0.43	0.51	0.5647		717	0.55	0.5647	0.57		717	0.5647	0.51	0.47
724	0.48	0.48	0.48		724	0.5	0.48	0.46		724	0.5	0.49	0.48		724	0.47	0.48	0.48		724	0.48	0.53	0.58
734	0.68	0.66	0.64		734	0.68	0.64	0.61		734	0.45	0.55	0.64		734	0.62	0.64	0.66		734	0.64	0.52	0.45
743	0.23	0.23	0.23		743	0.23	0.23	0.23		743	0.22	0.21	0.23		743	0.24	0.23	0.22		743	0.23	0.2	0.19
mean					mean					mean					mean					mean
95% CI	0.59 ± 0.08	0.58 ± 0.08	0.61 ± 0.08		95% CI	0.6 ± 0.07	0.61 ± 0.08	0.56 ± 0.07		95% CI	0.51 ± 0.07	0.54 ± 0.08	0.61 ± 0.08		95% CI	0.57 ± 0.07	0.61 ± 0.08	0.59 ± 0.07		95% CI	0.61 ± 0.08	0.56 ± 0.07	0.55 ± 0.07
gCNR3					gCNR3					gCNR3					gCNR3					gCNR3
	w1=2	w1=2.5	w1=3			w2=2	w2=2.5	w2=3			w3=2	w3=2.5	w3=3			w4=1	w4=1.5	w4=2			w5=1	w5=1.5	w5=2
563	0.21	0.22	0.21		563	0.22	0.2161	0.18		563	0.16	0.18	0.2161		563	0.2	0.2161	0.2		563	0.2161	0.18	0.18
564	0.25	0.26	0.2837		564	0.31	0.2837	0.25		564	0.28	0.28	0.2837		564	0.28	0.28	0.27		564	0.2837	0.28	0.29
573	0.25	0.25	0.26		573	0.26	0.26	0.26		573	0.24	0.25	0.26		573	0.25	0.26	0.25		573	0.26	0.25	0.25
593	0.22	0.23	0.2526		593	0.23	0.2526	0.22		593	0.22	0.22	0.2526		593	0.22	0.2526	0.22		593	0.2526	0.23	0.22
598	0.21	0.21	0.2449		598	0.25	0.2449	0.21		598	0.21	0.21	0.2449		598	0.23	0.2449	0.23		598	0.2449	0.23	0.23
604	0.23	0.23	0.2541		604	0.23	0.2541	0.24		604	0.25	0.24	0.2541		604	0.24	0.2541	0.25		604	0.2541	0.24	0.23
622	0.21	0.23	0.23		622	0.24	0.23	0.22		622	0.24	0.24	0.23		622	0.23	0.23	0.24		622	0.23	0.25	0.26
626	0.26	0.27	0.2776		626	0.29	0.2776	0.25		626	0.22	0.25	0.2776		626	0.27	0.2776	0.27		626	0.2776	0.25	0.24
636	0.33	0.34	0.35		636	0.34	0.35	0.34		636	0.33	0.34	0.35		636	0.34	0.35	0.34		636	0.35	0.33	0.32
643	0.18	0.18	0.2281		643	0.2	0.2281	0.19		643	0.22	0.2	0.2281		643	0.2	0.2281	0.19		643	0.2281	0.21	0.21
658	0.3	0.29	0.3003		658	0.33	0.3003	0.29		658	0.29	0.3	0.3003		658	0.31	0.3003	0.32		658	0.3003	0.29	0.28
677	0.32	0.35	0.3791		677	0.4	0.3791	0.33		677	0.4	0.38	0.3791		677	0.37	0.3791	0.37		677	0.3791	0.39	0.4
685	0.48	0.48	0.48		685	0.48	0.48	0.48		685	0.48	0.48	0.48		685	0.48	0.48	0.48		685	0.48	0.48	0.48
692	0.39	0.4	0.4321		692	0.4	0.4321	0.41		692	0.45	0.42	0.4321		692	0.41	0.4321	0.4		692	0.4321	0.43	0.44
698	0.13	0.13	0.1477		698	0.13	0.1477	0.13		698	0.15	0.14	0.1477		698	0.13	0.1477	0.13		698	0.1477	0.14	0.16
705	0.31	0.33	0.37		705	0.39	0.37	0.35		705	0.41	0.38	0.37		705	0.35	0.37	0.36		705	0.37	0.39	0.41
717	0.24	0.23	0.2349		717	0.23	0.2349	0.23		717	0.22	0.21	0.2349		717	0.23	0.2349	0.22		717	0.2349	0.22	0.23
724	0.16	0.16	0.1628		724	0.17	0.1628	0.16		724	0.15	0.16	0.1628		724	0.16	0.1628	0.17		724	0.1628	0.16	0.16
734	0.18	0.19	0.1934		734	0.21	0.1934	0.18		734	0.18	0.19	0.1934		734	0.19	0.1934	0.19		734	0.1934	0.19	0.19
743	0.15	0.15	0.1671		743	0.15	0.1671	0.15		743	0.15	0.15	0.1671		743	0.15	0.1671	0.15		743	0.1671	0.16	0.17
mean					mean					mean					mean					mean
95% CI	0.25 ± 0.04	0.26 ± 0.04	0.27 ± 0.04		95% CI	0.27 ± 0.04	0.27 ± 0.04	0.25 ± 0.04		95% CI	0.26 ± 0.05	0.26 ± 0.04	0.27 ± 0.04		95% CI	0.26 ± 0.04	0.27 ± 0.04	0.26 ± 0.04		95% CI	0.27 ± 0.04	0.27 ± 0.04	0.27 ± 0.04

## Sheet: borders
ENTROPY		Our			ENTROPY		Our			ENTROPY		Our			ENTROPY		Our
	a1-1	a1	a1+1			a2-1	a2	a2+1			a3-1	a3	a3+1			a4-1	a4	a4+1
563	7.18	7.2742	7.11		563	7.1	7.2742	7.09		563	7.05	7.2742	7.38		563	7.08	7.2742	7.12
564	6.96	6.8743	6.89		564	6.87	6.8743	6.87		564	6.84	6.8743	7.36		564	6.85	6.8743	6.89
573	7.46	7.4525	7.39		573	7.38	7.4525	7.37		573	7.34	7.4525	7.56		573	7.36	7.4525	7.39
593	6.94	7.3881	6.89		593	6.87	7.3881	6.87		593	6.83	7.3881	7.3		593	6.85	7.3881	6.89
598	7.31	7.2375	7.25		598	7.24	7.2375	7.23		598	7.2	7.2375	7.45		598	7.22	7.2375	7.25
604	7.14	7.0984	7.07		604	7.05	7.0984	7.05		604	7.02	7.0984	7.42		604	7.04	7.0984	7.07
622	7.39	7.3112	7.31		622	7.3	7.3112	7.29		622	7.27	7.3112	7.57		622	7.28	7.3112	7.31
626	7.26	7.0505	7.19		626	7.17	7.0505	7.16		626	7.13	7.0505	7.43		626	7.15	7.0505	7.18
636	7.43	7.3082	7.4		636	7.4	7.3082	7.38		636	7.36	7.3082	7.42		636	7.38	7.3082	7.41
643	6.83	7.0424	6.76		643	6.73	7.0424	6.74		643	6.7	7.0424	7.14		643	6.72	7.0424	6.76
658	7.13	7.0535	7.07		658	7.05	7.0535	7.05		658	7.01	7.0535	7.42		658	7.03	7.0535	7.07
677	7.29	7.2195	7.23		677	7.22	7.2195	7.21		677	7.17	7.2195	7.42		677	7.19	7.2195	7.24
685	7.04	7.2262	6.96		685	6.94	7.2262	6.94		685	6.9	7.2262	7.37		685	6.92	7.2262	6.96
692	6.94	7.2691	6.85		692	6.82	7.2691	6.82		692	6.78	7.2691	7.25		692	6.8	7.2691	6.85
698	7.27	7.4582	7.2		698	7.18	7.4582	7.18		698	7.14	7.4582	7.47		698	7.16	7.4582	7.2
705	7.44	7.4065	7.38		705	7.37	7.4065	7.36		705	7.34	7.4065	7.55		705	7.35	7.4065	7.39
717	7.22	7.1326	7.15		717	7.13	7.1326	7.13		717	7.13	7.1326	7.09		717	7.49	7.1326	7.11
724	6.64	7.286	6.56		724	6.52	7.286	6.53		724	6.49	7.286	7.03		724	6.51	7.286	6.55
734	7.25	7.1787	7.19		734	7.18	7.1787	7.17		734	7.15	7.1787	7.45		734	7.16	7.1787	7.19
743	6.71	7.1775	6.64		743	6.61	7.1775	6.62		743	6.57	7.1775	7.15		743	6.59	7.1775	6.64
mean					mean					mean					mean
95% CI	7.14 ± 0.11	7.22 ± 0.07	7.07 ± 0.11		95% CI	7.06 ± 0.12	7.22 ± 0.07	7.05 ± 0.12		95% CI	7.02 ± 0.12	7.22 ± 0.07	7.36 ± 0.07		95% CI	7.06 ± 0.13	7.22 ± 0.07	7.07 ± 0.12
EPI					EPI					EPI					EPI
	a1-1	a1	a1+1			a2-1	a2	a2+1			a3-1	a3	a3+1			a4-1	a4	a4+1
563	0.19	0.22	0.2		563	0.21	0.22	0.22		563	0.22	0.22	0.21		563	0.22	0.22	0.22
564	0.22	0.24	0.23		564	0.23	0.24	0.24		564	0.24	0.24	0.23		564	0.23	0.24	0.23
573	0.21	0.26	0.23		573	0.24	0.26	0.25		573	0.25	0.26	0.24		573	0.25	0.26	0.25
593	0.26	0.26	0.26		593	0.27	0.26	0.27		593	0.27	0.26	0.27		593	0.27	0.26	0.27
598	0.24	0.27	0.25		598	0.26	0.27	0.26		598	0.26	0.27	0.26		598	0.26	0.27	0.26
604	0.22	0.24	0.23		604	0.23	0.24	0.24		604	0.25	0.24	0.24		604	0.24	0.24	0.24
622	0.27	0.31	0.3		622	0.31	0.31	0.32		622	0.32	0.31	0.3		622	0.3	0.31	0.31
626	0.22	0.25	0.23		626	0.24	0.25	0.25		626	0.25	0.25	0.24		626	0.25	0.25	0.24
636	0.23	0.27	0.25		636	0.26	0.27	0.27		636	0.27	0.27	0.26		636	0.27	0.27	0.26
643	0.31	0.31	0.31		643	0.32	0.31	0.32		643	0.32	0.31	0.32		643	0.32	0.31	0.31
658	0.27	0.3	0.28		658	0.29	0.3	0.3		658	0.3	0.3	0.29		658	0.29	0.3	0.29
677	0.24	0.29	0.27		677	0.28	0.29	0.29		677	0.29	0.29	0.27		677	0.29	0.29	0.28
685	0.25	0.27	0.26		685	0.27	0.27	0.28		685	0.28	0.27	0.27		685	0.27	0.27	0.27
692	0.34	0.36	0.35		692	0.36	0.36	0.36		692	0.37	0.36	0.35		692	0.36	0.36	0.36
698	0.3	0.32	0.3		698	0.31	0.32	0.32		698	0.31	0.32	0.31		698	0.31	0.32	0.31
705	0.19	0.23	0.22		705	0.22	0.23	0.23		705	0.23	0.23	0.22		705	0.23	0.23	0.23
717	0.26	0.3	0.28		717	0.29	0.3	0.3		717	0.3	0.3	0.28		717	0.3	0.3	0.29
724	0.22	0.26	0.24		724	0.25	0.26	0.26		724	0.26	0.26	0.25		724	0.26	0.26	0.26
734	0.17	0.2	0.19		734	0.19	0.2	0.2		734	0.2	0.2	0.19		734	0.2	0.2	0.2
743	0.25	0.28	0.27		743	0.28	0.28	0.28		743	0.28	0.28	0.26		743	0.28	0.28	0.28
mean					mean					mean					mean
95% CI	0.24 ± 0.02	0.27 ± 0.02	0.26 ± 0.02		95% CI	0.27 ± 0.02	0.27 ± 0.02	0.27 ± 0.02		95% CI	0.27 ± 0.02	0.27 ± 0.02	0.26 ± 0.02		95% CI	0.27 ± 0.02	0.27 ± 0.02	0.27 ± 0.02
gCNR1					gCNR1					gCNR1					gCNR1
	a1-1	a1	a1+1			a2-1	a2	a2+1			a3-1	a3	a3+1			a4-1	a4	a4+1
563	0.68	0.677	0.68		563	0.67	0.677	0.68		563	0.6	0.677	0.65		563	0.65	0.677	0.69
564	0.84	0.8311	0.83		564	0.83	0.8311	0.83		564	0.82	0.8311	0.84		564	0.82	0.8311	0.83
573	0.53	0.53	0.53		573	0.53	0.53	0.52		573	0.53	0.53	0.52		573	0.53	0.53	0.53
593	0.36	0.3983	0.36		593	0.35	0.3983	0.37		593	0.37	0.3983	0.57		593	0.36	0.3983	0.37
598	0.51	0.4565	0.47		598	0.44	0.4565	0.45		598	0.35	0.4565	0.37		598	0.41	0.4565	0.49
604	0.78	0.8044	0.78		604	0.77	0.8044	0.78		604	0.77	0.8044	0.85		604	0.77	0.8044	0.79
622	0.67	0.66	0.66		622	0.65	0.66	0.66		622	0.63	0.66	0.75		622	0.65	0.66	0.67
626	0.65	0.645	0.63		626	0.61	0.645	0.62		626	0.53	0.645	0.59		626	0.59	0.645	0.64
636	0.76	0.7776	0.74		636	0.73	0.7776	0.72		636	0.72	0.7776	0.49		636	0.73	0.7776	0.73
643	0.67	0.69	0.68		643	0.68	0.69	0.68		643	0.69	0.69	0.7		643	0.68	0.69	0.68
658	0.68	0.6443	0.65		658	0.63	0.6443	0.64		658	0.58	0.6443	0.63		658	0.6	0.6443	0.67
677	0.67	0.6712	0.67		677	0.66	0.6712	0.67		677	0.63	0.6712	0.55		677	0.66	0.6712	0.67
685	0.62	0.6245	0.6		685	0.59	0.6245	0.59		685	0.56	0.6245	0.7		685	0.58	0.6245	0.61
692	0.7977	0.7977	0.7977		692	0.7977	0.7977	0.7977		692	0.79	0.7977	0.81		692	0.79	0.7977	0.8
698	0.39	0.4807	0.39		698	0.37	0.4807	0.39		698	0.33	0.4807	0.55		698	0.36	0.4807	0.42
705	0.56	0.6194	0.56		705	0.54	0.6194	0.55		705	0.45	0.6194	0.56		705	0.49	0.6194	0.57
717	0.75	0.7221	0.72		717	0.71	0.7221	0.71		717	0.65	0.7221	0.68		717	0.69	0.7221	0.74
724	0.77	0.76	0.76		724	0.76	0.76	0.76		724	0.75	0.76	0.76		724	0.76	0.76	0.76
734	0.84	0.8337	0.83		734	0.83	0.8337	0.83		734	0.8	0.8337	0.74		734	0.72	0.8337	0.83
743	0.49	0.5788	0.49		743	0.48	0.5788	0.49		743	0.44	0.5788	0.56		743	0.46	0.5788	0.51
mean					mean					mean					mean
95% CI	0.65 ± 0.07	0.66 ± 0.06	0.64 ± 0.06		95% CI	0.63 ± 0.07	0.66 ± 0.06	0.64 ± 0.06		95% CI	0.6 ± 0.07	0.66 ± 0.06	0.64 ± 0.06		95% CI	0.62 ± 0.07	0.66 ± 0.06	0.65 ± 0.06
gCNR2					gCNR2					gCNR2					gCNR2
	a1-1	a1	a1+1			a2-1	a2	a2+1			a3-1	a3	a3+1			a4-1	a4	a4+1
563	0.74	0.7216	0.72		563	0.72	0.7216	0.71		563	0.69	0.7216	0.58		563	0.71	0.7216	0.71
564	0.6	0.5771	0.58		564	0.57	0.5771	0.57		564	0.52	0.5771	0.52		564	0.56	0.5771	0.58
573	0.51	0.48	0.49		573	0.48	0.48	0.48		573	0.43	0.48	0.39		573	0.47	0.48	0.48
593	0.75	0.73	0.74		593	0.73	0.73	0.73		593	0.67	0.73	0.66		593	0.71	0.73	0.74
598	0.49	0.475	0.47		598	0.47	0.475	0.47		598	0.38	0.475	0.34		598	0.47	0.475	0.47
604	0.52	0.6436	0.52		604	0.51	0.6436	0.53		604	0.51	0.6436	0.66		604	0.51	0.6436	0.54
622	0.65	0.63	0.63		622	0.62	0.63	0.62		622	0.59	0.63	0.72		622	0.6	0.63	0.64
626	0.71	0.81	0.71		626	0.71	0.81	0.71		626	0.71	0.81	0.82		626	0.7	0.81	0.73
636	0.66	0.7081	0.63		636	0.63	0.7081	0.59		636	0.63	0.7081	0.34		636	0.62	0.7081	0.6
643	0.71	0.69	0.69		643	0.69	0.69	0.68		643	0.64	0.69	0.58		643	0.67	0.69	0.68
658	0.75	0.7441	0.74		658	0.74	0.7441	0.74		658	0.71	0.7441	0.65		658	0.73	0.7441	0.74
677	0.27	0.2435	0.25		677	0.24	0.2435	0.23		677	0.25	0.2435	0.23		677	0.25	0.2435	0.23
685	0.68	0.6732	0.67		685	0.66	0.6732	0.66		685	0.64	0.6732	0.65		685	0.65	0.6732	0.67
692	0.79	0.77	0.77		692	0.76	0.77	0.76		692	0.75	0.77	0.78		692	0.76	0.77	0.77
698	0.42	0.5698	0.42		698	0.41	0.5698	0.42		698	0.36	0.5698	0.55		698	0.38	0.5698	0.45
705	0.77	0.7978	0.74		705	0.73	0.7978	0.72		705	0.65	0.7978	0.59		705	0.7	0.7978	0.75
717	0.57	0.5647	0.56		717	0.56	0.5647	0.56		717	0.48	0.5647	0.44		717	0.55	0.5647	0.56
724	0.48	0.48	0.48		724	0.47	0.48	0.48		724	0.48	0.48	0.62		724	0.47	0.48	0.49
734	0.69	0.64	0.66		734	0.65	0.64	0.63		734	0.55	0.64	0.4		734	0.62	0.64	0.65
743	0.23	0.23	0.23		743	0.23	0.23	0.23		743	0.23	0.23	0.18		743	0.24	0.23	0.2
mean					mean					mean					mean
95% CI	0.6 ± 0.08	0.61 ± 0.08	0.59 ± 0.07		95% CI	0.58 ± 0.07	0.61 ± 0.08	0.58 ± 0.07		95% CI	0.54 ± 0.07	0.61 ± 0.08	0.54 ± 0.08		95% CI	0.57 ± 0.07	0.61 ± 0.08	0.58 ± 0.08
gCNR3					gCNR3					gCNR3					gCNR3
	a1-1	a1	a1+1			a2-1	a2	a2+1			a3-1	a3	a3+1			a4-1	a4	a4+1
563	0.21	0.21	0.2		563	0.2	0.21	0.19		563	0.2	0.21	0.15		563	0.2	0.21	0.2
564	0.25	0.2837	0.28		564	0.27	0.2837	0.27		564	0.26	0.2837	0.27		564	0.28	0.2837	0.27
573	0.24	0.26	0.25		573	0.25	0.26	0.25		573	0.26	0.26	0.24		573	0.25	0.26	0.25
593	0.22	0.2526	0.22		593	0.21	0.2526	0.22		593	0.23	0.2526	0.22		593	0.22	0.2526	0.22
598	0.22	0.2449	0.24		598	0.22	0.2449	0.23		598	0.23	0.2449	0.2		598	0.23	0.2449	0.23
604	0.24	0.2541	0.23		604	0.23	0.2541	0.24		604	0.23	0.2541	0.23		604	0.24	0.2541	0.25
622	0.23	0.23	0.24		622	0.23	0.23	0.24		622	0.23	0.23	0.27		622	0.23	0.23	0.24
626	0.28	0.2776	0.27		626	0.27	0.2776	0.26		626	0.26	0.2776	0.23		626	0.27	0.2776	0.27
636	0.34	0.35	0.34		636	0.34	0.35	0.34		636	0.34	0.35	0.32		636	0.34	0.35	0.34
643	0.16	0.2281	0.19		643	0.18	0.2281	0.19		643	0.19	0.2281	0.24		643	0.2	0.2281	0.19
658	0.29	0.3003	0.31		658	0.32	0.3003	0.31		658	0.29	0.3003	0.27		658	0.31	0.3003	0.32
677	0.34	0.3791	0.37		677	0.35	0.3791	0.37		677	0.36	0.3791	0.41		677	0.37	0.3791	0.37
685	0.48	0.48	0.48		685	0.48	0.48	0.48		685	0.48	0.48	0.47		685	0.48	0.48	0.48
692	0.38	0.4321	0.4		692	0.4	0.4321	0.41		692	0.43	0.4321	0.45		692	0.41	0.4321	0.41
698	0.13	0.1477	0.13		698	0.13	0.1477	0.13		698	0.12	0.1477	0.17		698	0.13	0.1477	0.13
705	0.31	0.37	0.35		705	0.35	0.37	0.38		705	0.35	0.37	0.44		705	0.35	0.37	0.36
717	0.23	0.2349	0.23		717	0.24	0.2349	0.22		717	0.22	0.2349	0.21		717	0.23	0.2349	0.22
724	0.16	0.1628	0.16		724	0.17	0.1628	0.16		724	0.16	0.1628	0.16		724	0.16	0.1628	0.17
734	0.18	0.1934	0.19		734	0.19	0.1934	0.19		734	0.19	0.1934	0.19		734	0.19	0.1934	0.19
743	0.15	0.1671	0.15		743	0.15	0.1671	0.15		743	0.16	0.1671	0.17		743	0.15	0.1671	0.15
mean					mean					mean					mean
95% CI	0.25 ± 0.04	0.27 ± 0.04	0.26 ± 0.04		95% CI	0.26 ± 0.04	0.27 ± 0.04	0.26 ± 0.04		95% CI	0.26 ± 0.04	0.27 ± 0.04	0.27 ± 0.05		95% CI	0.26 ± 0.04	0.27 ± 0.04	0.26 ± 0.04

## Sheet: Step1
	epi	entropy	gcnr1	gcnr2	gcnr3
563	0.22	7.2742	0.677	0.7216	0.2161
564	0.24	6.8743	0.8311	0.5771	0.2837
573	0.26	7.4525	0.53	0.48	0.26
593	0.26	7.3881	0.3983	0.73	0.2526
598	0.27	7.2375	0.4565	0.475	0.2449
604	0.24	7.0984	0.8044	0.6436	0.2541
622	0.31	7.3112	0.66	0.63	0.23
626	0.25	7.0505	0.645	0.81	0.2776
636	0.27	7.3082	0.7776	0.7081	0.35
643	0.31	7.0424	0.69	0.69	0.2281
658	0.3	7.0535	0.6443	0.7441	0.3003
677	0.29	7.2195	0.6712	0.2435	0.3791
685	0.27	7.2262	0.6245	0.6732	0.48
692	0.36	7.2691	0.7977	0.77	0.4321
698	0.32	7.4582	0.4807	0.5698	0.1477
705	0.23	7.4065	0.6194	0.7978	0.37
717	0.3	7.1326	0.7221	0.5647	0.2349
724	0.26	7.286	0.76	0.48	0.1628
734	0.2	7.1787	0.8337	0.64	0.1934
743	0.28	7.1775	0.5788	0.23	0.1671
mean	0.27 ± 0.02	7.22 ± 0.07	0.66 ± 0.06	0.61 ± 0.08	0.27 ± 0.04
95% CI

## Sheet: Step2
	EPI	entropy	gcnr1	gcnr2	gcnr3
563	0.22	7.2742	0.677	0.7216	0.2161
564	0.24	6.8743	0.8311	0.5771	0.2837
573	0.26	7.4525	0.53	0.48	0.26
593	0.26	7.3881	0.3983	0.73	0.2526
598	0.27	7.2375	0.4565	0.475	0.2449
604	0.24	7.0984	0.8044	0.6436	0.2541
622	0.31	7.3112	0.66	0.63	0.23
626	0.25	7.0505	0.645	0.81	0.2776
636	0.27	7.3082	0.7776	0.7081	0.35
643	0.31	7.0424	0.69	0.69	0.2281
658	0.3	7.0535	0.6443	0.7441	0.3003
677	0.29	7.2195	0.6712	0.2435	0.3791
685	0.27	7.2262	0.6245	0.6732	0.48
692	0.36	7.2691	0.7977	0.77	0.4321
698	0.32	7.4582	0.4807	0.5698	0.1477
705	0.23	7.4065	0.6194	0.7978	0.37
717	0.3	7.1326	0.7221	0.5647	0.2349
724	0.26	7.286	0.76	0.48	0.1628
734	0.2	7.1787	0.8337	0.64	0.1934
743	0.28	7.1775	0.5788	0.23	0.1671
mean	0.27 ± 0.02	7.22 ± 0.07	0.66 ± 0.06	0.61 ± 0.08	0.27 ± 0.04
95% CI
